# Supplementary material for: Arid1a Loss Enhances Disease Progression in a Murine Model of Osteosarcoma
Source: Cancers (Basel). 2024 Jul 31;16(15):2725. doi: 10.3390/cancers16152725 (PMC11311538; doi:10.3390/cancers16152725)
Supplement: Supplementary file 1 [file cancers-16-02725-s001.zip › Supplemental tables.xlsx]

## Sheet: Supplemental Table S1
GeneName	GeneName	Control	Case	IonXpress_047.bam count	IonXpress_086.bam count	IonXpress_011.bam count	IonXpress_010.bam count	IonXpress_029.bam count	IonXpress_019.bam count	IonXpress_008.bam count	IonXpress_012.bam count	IonXpress_042.bam count	IonXpress_037.bam count	IonXpress_002.bam count	IonXpress_077.bam count	IonXpress_007.bam count	IonXpress_026.bam count	IonXpress_044.bam count	IonXpress_028.bam count	IonXpress_033.bam count	IonXpress_056.bam count	IonXpress_055.bam count	IonXpress_001.bam count	IonXpress_020.bam count	IonXpress_068.bam count	IonXpress_079.bam count	IonXpress_080.bam count	IonXpress_052.bam count	IonXpress_053.bam count	IonXpress_054.bam count	IonXpress_018.bam count	IonXpress_074.bam count	IonXpress_066.bam count	IonXpress_058.bam count	IonXpress_021.bam count	IonXpress_078.bam count	IonXpress_070.bam count	IonXpress_016.bam count	IonXpress_072.bam count	IonXpress_045.bam count	IonXpress_064.bam count	IonXpress_073.bam count	IonXpress_084.bam count	IonXpress_038.bam count	IonXpress_085.bam count	IonXpress_031.bam count	IonXpress_040.bam count	IonXpress_049.bam count	IonXpress_059.bam count
ENSMUSG00000020732	Rab37	0	6	0	0	0	264	0	352	130	0	0	0	1	0	0	0	0	0	0	0	0	0	10	0	0	0	0	0	0	1	0	0	0	0	0	0	0	0	0	0	0	0	0	0	0	0	0	0
ENSMUSG00000063480	Nhp2l1	0	4	0	0	1	0	79	0	0	128	0	3	9	0	15	1	0	2626	0	0	0	1	0	0	0	0	0	0	0	0	0	0	0	0	0	0	0	0	0	0	0	0	0	0	0	0	0	0
ENSMUSG00000034848	Ttc21b	0	4	0	0	0	0	7	0	0	8	0	3	0	0	310	5	27	0	0	0	0	10	0	0	0	1	0	0	0	0	0	20	0	0	0	0	2	0	0	0	0	0	0	0	0	0	0	0
ENSMUSG00000009013	Dynll1	0	3	2	0	0	0	4	0	0	1	0	0	12	0	23	1	0	6	0	0	0	15	6	0	0	0	0	0	0	0	0	0	1	0	0	0	1	0	0	0	0	0	0	0	0	0	0	0
ENSMUSG00000032232	Cgnl1	0	3	2	0	0	3	0	34	0	0	0	0	0	0	0	0	0	0	0	11	0	0	0	12	0	0	7	3	3	0	0	0	1	0	0	1	0	0	0	6	0	0	0	0	0	0	2	3
ENSMUSG00000007880	Arid1a	0	2	0	0	0	0	0	0	0	1	0	0	0	0	0	0	0	0	0	0	0	1	0	0	0	0	0	0	0	0	0	0	0	0	0	0	0	270	0	0	0	0	0	0	0	0	236	0
ENSMUSG00000063543	Gm5616	0	2	0	0	0	0	23	0	0	6	0	2	0	0	10	0	0	3	0	0	0	1	0	0	0	0	0	0	0	0	0	0	0	0	0	0	1	0	0	0	0	0	0	0	0	0	0	0
ENSMUSG00000084074	Gm8310	0	2	0	0	0	0	7	0	0	0	0	0	35	0	1	0	0	366	0	0	0	0	0	0	0	0	0	0	0	0	0	0	0	0	0	0	0	0	0	0	0	0	0	0	0	0	0	0
ENSMUSG00000061702	Tmem91	0	2	0	0	0	0	1	0	0	11	0	0	0	0	0	0	0	0	0	0	0	0	0	0	0	3	0	0	0	0	0	0	0	3	0	0	3	0	1	0	0	0	0	0	0	0	0	0
ENSMUSG00000024516	Sec11c	0	2	0	0	0	0	1	3	7	0	0	0	2	0	3	0	0	1	1	1	0	0	3	0	1	0	0	0	0	17	0	0	0	0	0	0	0	0	0	0	0	0	0	0	0	0	0	0
ENSMUSG00000082542	Gm13311	0	2	0	0	0	0	19	0	0	2	0	0	1	0	6	0	0	0	0	0	0	0	0	1	0	20	0	0	0	0	0	0	0	0	0	0	3	0	0	0	0	0	0	0	0	0	0	0
ENSMUSG00000031451	Gas6	0	2	2	0	0	0	1	0	0	1	0	0	10	0	8	0	0	23	0	1	0	1	1	0	0	0	0	3	0	0	0	0	0	0	0	0	1	0	0	0	0	0	0	0	0	0	1	0
ENSMUSG00000026933	Camsap1	0	2	0	0	0	0	4	0	0	10	0	0	1	0	34	1	0	1	0	0	0	0	0	0	0	0	0	0	0	0	0	0	0	0	0	0	2	0	0	0	0	0	0	0	0	0	0	0
ENSMUSG00000031696	Vps35	0	2	0	0	0	1	0	0	0	0	0	0	0	0	0	0	0	0	0	0	0	0	0	14349	0	0	0	0	0	16	0	0	0	0	0	0	0	0	0	0	0	0	0	0	0	0	0	0
ENSMUSG00000058571	Gpc6	0	2	0	0	0	0	14	0	0	1	0	0	7	0	1	0	0	11	0	0	0	0	0	0	0	0	0	0	0	0	0	0	0	0	0	0	0	0	0	0	0	0	0	0	0	0	0	0
ENSMUSG00000062257	Opcml	0	2	0	0	0	0	0	0	0	0	0	0	1	0	0	0	0	0	0	0	0	1	0	0	0	10	0	0	0	3	0	0	0	0	0	0	2	0	0	0	0	0	0	0	0	0	0	0
ENSMUSG00000028649	Macf1	0	2	0	0	0	1	0	0	63	0	0	0	0	0	0	0	0	0	0	0	0	0	0	0	0	0	0	0	0	0	0	0	0	0	0	0	0	0	0	0	0	0	0	0	0	0	0	0
ENSMUSG00000085584	Rgag1	0	2	0	0	0	0	1	1	10	0	0	0	0	0	0	0	0	0	0	0	0	2	0	0	0	0	0	0	0	1	0	0	0	0	0	0	0	0	0	0	0	1212	0	1	0	0	0	0
ENSMUSG00000023505	Cdca3	0	2	0	0	0	0	6	0	0	0	0	0	16	0	5	0	0	0	0	0	0	10	0	0	0	0	0	0	0	0	0	0	6	0	0	0	0	0	0	0	0	0	0	0	0	0	0	0
ENSMUSG00000030682	Cdipt	0	2	0	0	0	0	6	0	0	0	0	0	5	0	50	1	0	3	0	0	0	17	0	0	0	1	0	0	0	0	0	0	0	0	0	0	0	0	0	0	0	0	0	0	0	0	0	0
ENSMUSG00000035642	Aamdc	0	2	0	0	0	0	10	0	0	0	0	0	0	0	1	1	0	0	0	0	0	0	0	0	0	0	0	0	0	0	0	0	0	0	0	0	16	0	0	0	0	0	0	0	0	0	0	0
ENSMUSG00000001016	Ilf2	0	1	5	0	0	0	1	0	0	0	0	18	0	0	0	0	0	0	0	0	0	0	0	0	0	0	0	0	0	0	0	0	0	0	0	0	0	0	0	0	0	0	0	0	0	0	0	0
ENSMUSG00000007603	Dus3l	0	1	0	0	0	0	5	0	0	7	0	3	1	0	0	2	0	4	0	0	0	3	23	0	0	1	0	0	0	1	0	2	4	0	1	0	7	0	0	0	0	0	0	0	3	0	0	0
ENSMUSG00000054737	Zfp182	0	1	0	0	2	0	0	0	0	0	0	0	0	0	0	0	0	0	0	0	0	0	0	0	0	0	0	0	0	0	0	0	0	0	13	0	0	0	0	0	0	0	0	0	0	0	0	0
ENSMUSG00000061208	Vmn1r8	0	1	0	0	0	0	0	0	0	0	0	0	0	0	0	0	0	0	0	0	0	0	0	0	0	0	697	0	0	1	0	0	0	0	0	0	0	0	0	0	0	0	0	0	0	0	0	0
ENSMUSG00000084844	Hoxb3os	0	1	0	0	131	0	0	0	0	0	0	0	0	0	0	0	0	0	0	0	0	0	0	0	0	0	0	0	0	0	0	0	0	0	0	0	0	0	0	0	0	0	0	0	0	0	0	0
ENSMUSG00000084826	AI847159	0	1	0	0	0	0	0	0	0	0	0	0	0	0	0	0	0	0	0	0	0	0	0	0	0	0	0	0	0	0	0	0	0	0	0	0	0	0	0	0	0	0	0	0	0	0	0	0
ENSMUSG00000051747	Ttn	0	1	0	0	0	0	34	0	0	0	0	0	0	0	0	0	0	0	0	0	0	0	0	0	0	1	0	0	0	0	0	0	0	0	0	0	0	0	0	0	0	0	0	0	0	0	0	0
ENSMUSG00000074024	4632427E13Rik	0	1	0	0	0	0	0	0	0	0	29	0	0	0	0	0	0	0	0	0	0	0	0	0	0	0	0	0	0	0	0	0	0	0	0	0	0	0	0	0	0	0	0	0	0	0	0	0
ENSMUSG00000034918	Cdhr2	0	1	0	0	416	0	0	0	0	0	0	0	0	0	0	0	0	0	0	0	0	0	0	0	0	0	0	0	0	0	0	0	0	0	0	0	0	0	0	0	0	0	0	0	0	0	0	0
ENSMUSG00000045555	Mettl24	0	1	0	0	22	0	0	0	0	0	0	0	0	0	0	0	0	0	0	0	0	0	0	0	0	0	0	0	0	0	0	0	0	0	0	0	0	0	0	0	0	0	0	0	0	0	0	0
ENSMUSG00000003437	Paf1	0	1	0	0	0	0	0	0	0	0	0	0	0	0	0	0	0	0	0	0	0	0	0	0	0	0	0	0	0	0	0	0	0	0	0	0	0	0	0	0	0	52	0	0	0	0	0	0
ENSMUSG00000010277	2610507B11Rik	0	1	0	0	0	0	0	19	0	0	0	0	0	0	0	0	0	0	0	0	0	0	0	0	0	0	0	0	0	0	0	0	0	0	0	0	0	0	0	0	0	0	0	0	0	0	0	0
ENSMUSG00000086355	4933428C19Rik	0	1	0	0	1	0	17	0	0	1	0	0	0	0	3	2	0	0	0	0	0	0	0	0	0	0	0	0	0	0	0	0	0	0	0	0	5	0	0	0	0	0	0	0	0	0	0	0
ENSMUSG00000063694	Cycs	0	1	0	0	0	0	0	34	0	0	0	0	0	0	0	0	0	0	0	0	0	0	0	0	0	0	0	0	0	0	0	0	0	0	0	0	0	0	0	0	0	0	0	0	0	0	0	0
ENSMUSG00000056763	Cspp1	0	1	0	0	0	0	0	0	0	0	0	0	0	0	0	15	0	0	0	0	0	0	0	0	0	0	0	0	0	0	0	0	0	0	0	0	0	0	0	0	0	0	0	0	0	0	0	0
ENSMUSG00000020702	Ccl1	0	1	0	0	0	0	0	0	0	0	0	0	0	0	0	0	0	0	0	0	0	0	0	0	0	0	0	0	410	0	0	0	0	0	0	0	0	0	0	0	0	0	0	0	0	0	0	0
ENSMUSG00000033149	Phldb2	0	1	0	0	0	0	0	0	0	0	0	0	0	0	0	0	0	0	0	0	0	0	0	0	0	0	0	0	0	1	0	0	0	0	0	0	0	0	0	317	0	0	0	0	0	0	0	0
ENSMUSG00000027080	Med19	0	1	0	0	0	15	0	0	0	0	0	0	0	0	0	0	0	0	0	0	0	0	0	0	0	0	0	0	0	0	0	0	0	0	0	0	0	0	0	0	0	0	0	0	0	0	0	0
ENSMUSG00000033478	Fam160b1	0	1	0	0	45	0	0	0	0	0	0	0	0	0	0	0	0	0	0	0	0	0	0	0	0	0	0	0	0	0	0	0	0	0	0	0	0	0	0	0	0	0	0	0	0	0	0	0
ENSMUSG00000086164	Gm13029	0	1	0	0	0	0	0	0	0	0	0	0	0	0	0	0	0	0	0	0	0	0	0	0	36	0	0	0	0	0	0	0	0	0	0	0	0	0	0	0	0	0	0	0	0	0	0	0
ENSMUSG00000027157	4930430A15Rik	0	1	0	0	0	0	0	1	1	0	0	0	1	0	0	0	0	1	0	0	0	0	0	0	0	0	0	0	0	8	0	0	0	0	0	0	0	0	0	0	0	0	0	0	0	0	0	0
ENSMUSG00000078508	Gm13128	0	1	0	0	0	0	0	0	0	0	0	0	0	0	0	0	0	0	0	0	0	0	0	0	0	0	0	0	0	0	0	0	61	0	0	0	0	0	0	0	0	0	0	0	0	0	0	0
ENSMUSG00000019883	Echdc1	0	1	0	0	0	24	0	0	0	0	0	0	0	0	0	0	0	0	0	0	0	0	0	0	0	0	0	0	0	0	0	0	0	0	0	0	0	0	0	0	0	0	0	0	0	0	0	0
ENSMUSG00000020923	Ubtf	0	1	0	0	175	0	0	0	0	0	0	0	0	0	0	0	0	0	0	0	0	0	0	0	0	0	0	0	0	0	0	0	0	0	0	0	0	0	0	0	0	0	0	0	0	0	0	0
ENSMUSG00000047117	Ankdd1b	0	1	0	0	0	0	0	0	0	0	0	0	0	0	0	0	0	0	0	0	28	0	0	0	0	0	0	0	0	0	0	0	0	0	0	0	0	0	0	0	0	0	0	0	0	0	0	0
ENSMUSG00000025026	Add3	0	1	0	0	0	0	2	0	0	1	0	0	0	0	0	1	0	0	0	0	0	15	0	0	0	0	0	0	0	0	0	0	0	0	0	0	0	0	0	0	0	0	0	0	0	0	0	0
ENSMUSG00000025017	Pik3ap1	0	1	0	0	18	0	0	0	0	0	0	0	0	0	0	0	0	0	0	0	0	0	0	0	0	0	0	0	0	0	0	0	0	0	0	0	0	0	0	0	0	0	0	0	0	0	0	0
ENSMUSG00000049764	Zfp280b	0	1	0	0	0	0	0	0	0	0	0	0	13	0	0	0	0	0	0	0	0	0	0	0	0	0	0	0	0	0	0	0	0	0	0	0	0	0	0	0	0	0	0	0	0	0	0	0
ENSMUSG00000054115	Skp2	0	1	0	0	0	0	0	0	0	0	0	0	0	0	0	0	0	0	24	0	0	0	0	0	0	0	0	0	0	0	0	0	0	0	0	0	0	0	0	0	0	0	0	0	0	0	0	0
ENSMUSG00000019518	Ap4m1	0	1	0	0	0	0	58	0	0	0	0	0	0	0	0	0	0	0	0	0	0	0	0	0	0	1	0	0	0	0	0	0	0	0	0	0	0	0	0	0	0	0	0	0	0	0	0	0
ENSMUSG00000086709	Gm16263	0	1	0	0	0	0	0	0	26	0	0	0	0	0	0	0	0	0	0	0	0	0	0	0	0	0	0	0	0	0	0	0	0	0	0	0	0	0	0	0	0	0	0	0	0	0	0	0
ENSMUSG00000020364	Zfp354a	0	1	0	0	0	0	0	0	0	0	0	0	0	373	0	0	0	0	0	0	0	0	0	0	0	0	0	0	0	0	0	0	0	0	0	0	0	0	0	0	0	0	0	0	0	0	0	0
ENSMUSG00000027479	Mapre1	0	1	0	0	0	0	14	0	0	1	0	0	0	0	0	0	0	0	0	0	0	0	0	0	0	0	0	0	0	0	0	0	0	0	0	0	1	0	0	0	0	0	0	0	0	0	0	0
ENSMUSG00000019368	Sec14l4	0	1	0	0	0	0	0	0	0	2	0	0	0	1	0	0	0	0	0	0	0	1	0	0	0	0	0	0	0	0	0	0	0	0	2	0	0	0	0	0	0	0	0	0	0	0	0	0
ENSMUSG00000054385	Ceacam2	0	1	0	0	0	0	61	0	0	1	0	0	0	0	4	0	0	0	0	0	0	1	0	0	0	0	0	0	0	0	0	0	0	0	0	0	0	0	0	0	0	0	0	0	0	0	0	0
ENSMUSG00000082146	Rpl23a-ps13	0	1	0	0	0	0	0	0	0	3	0	0	23	0	1	0	0	0	0	0	0	0	0	0	0	0	0	0	0	0	0	0	0	0	0	0	0	0	0	0	0	0	0	0	0	0	0	0
ENSMUSG00000082101	Slfn14	0	1	0	0	115	0	0	0	0	0	0	0	0	0	0	0	0	0	0	0	0	0	0	0	0	0	0	0	0	0	0	0	0	0	0	0	0	0	0	0	0	0	0	0	0	0	0	0
ENSMUSG00000027684	Mecom	0	1	0	0	17	0	0	0	0	0	0	0	0	0	0	0	0	0	0	0	0	0	0	0	0	0	0	0	0	0	0	0	0	0	0	0	0	0	0	0	0	0	0	0	0	0	0	0
ENSMUSG00000078960	#N/A	0	1	0	0	0	0	0	0	0	0	0	0	0	0	0	0	0	0	0	104	0	0	0	0	0	0	0	0	0	0	0	0	0	0	0	0	0	0	0	0	0	0	0	0	0	0	0	0
ENSMUSG00000061689	Dlgap4	0	1	0	0	0	0	0	0	0	0	0	0	0	0	0	0	0	0	0	0	0	0	0	0	69	0	0	0	0	0	0	0	0	0	0	0	0	0	0	0	0	0	0	0	0	0	0	0
ENSMUSG00000017999	Ddx27	0	1	0	0	0	0	0	0	0	0	0	0	0	0	0	103	0	0	0	0	0	0	0	0	0	0	0	0	0	0	0	0	0	0	0	0	0	0	0	0	0	0	0	0	0	0	0	0
ENSMUSG00000064289	Tank	0	1	0	0	0	0	0	0	0	0	0	0	0	0	0	0	0	0	0	0	0	0	0	0	0	0	0	0	0	0	0	0	0	0	0	0	14	0	0	0	0	0	0	0	0	0	0	0
ENSMUSG00000043439	E130012A19Rik	0	1	0	0	0	0	0	0	0	0	0	0	0	0	0	0	0	0	0	0	0	0	0	0	0	0	0	0	0	0	0	0	0	0	0	0	0	0	0	0	0	0	0	0	63	0	0	0
ENSMUSG00000097268	Gm26805	0	1	0	0	0	0	0	0	0	0	0	0	0	0	0	0	0	0	0	0	0	0	0	0	0	0	0	266	0	0	0	0	0	0	0	0	0	0	0	0	0	0	0	0	0	0	0	0
ENSMUSG00000026442	Nfasc	0	1	0	0	0	0	0	0	0	0	0	0	0	0	0	1053	0	0	0	0	0	0	0	0	0	0	0	0	0	0	0	0	0	0	0	0	0	0	0	0	0	0	0	0	0	0	0	0
ENSMUSG00000026425	Srgap2	0	1	0	0	0	0	0	0	0	0	0	0	0	22	0	0	0	0	0	0	0	0	0	0	0	0	0	0	0	0	0	0	0	0	0	0	0	0	0	0	0	0	0	0	0	0	0	0
ENSMUSG00000022272	Myo10	0	1	0	0	0	0	0	0	0	0	0	0	0	72	0	0	0	0	0	0	0	0	0	0	0	0	0	0	0	0	0	0	0	0	0	0	0	0	0	0	0	0	0	0	0	0	0	0
ENSMUSG00000036027	1810046K07Rik	0	1	0	0	0	1	0	0	0	0	0	0	0	0	0	44	0	0	0	0	0	0	0	0	0	0	0	0	0	0	0	0	0	0	0	0	0	0	0	0	0	0	0	0	0	0	0	0
ENSMUSG00000073795	6430531B16Rik	0	1	0	0	0	0	0	14	0	0	0	0	0	0	0	0	0	0	0	0	0	0	0	0	0	0	0	0	0	0	0	0	0	0	0	0	0	0	0	0	0	0	0	0	0	0	0	0
ENSMUSG00000087554	Gm15646	0	1	0	0	0	0	0	0	0	4	0	0	8	0	10	0	0	6	0	0	0	0	0	0	0	0	0	0	0	0	0	0	0	0	0	0	0	0	0	0	0	0	0	0	0	0	0	0
ENSMUSG00000043671	Dpy19l3	0	1	0	0	0	0	0	0	0	0	0	0	0	0	0	0	0	0	0	0	0	0	0	0	0	0	0	0	0	0	0	0	0	0	0	0	0	0	0	0	0	0	0	0	0	0	0	0
ENSMUSG00000031388	Naa10	0	1	0	0	0	0	0	1	0	0	0	0	0	0	0	0	0	0	0	0	0	0	0	0	0	0	0	0	0	2	0	0	0	0	0	0	0	0	0	0	1510	0	0	0	0	0	0	0
ENSMUSG00000031374	Zfp92	0	1	0	0	0	0	2	0	0	0	0	0	1	0	0	0	0	0	0	0	518	0	0	0	0	0	0	0	0	0	0	0	0	0	0	0	0	0	0	0	0	0	0	0	0	0	0	0
ENSMUSG00000022438	Parvb	0	1	0	0	0	0	0	0	0	0	0	0	0	0	0	0	0	0	0	0	0	0	0	0	1	0	0	0	0	2	0	0	1573	0	0	0	0	0	0	0	0	0	0	0	0	0	0	0
ENSMUSG00000095332	Gm9821	0	1	0	0	0	0	0	0	0	0	0	0	0	0	0	0	0	0	0	0	0	0	0	0	0	0	0	17	0	0	0	0	0	0	0	0	0	0	0	0	0	0	0	0	0	0	0	0
ENSMUSG00000029826	Zc3hav1	0	1	0	0	0	22	0	0	0	0	0	0	0	0	0	0	0	0	0	0	0	0	0	0	0	0	0	0	0	0	0	0	0	0	0	0	0	0	0	0	0	0	0	0	0	0	0	0
ENSMUSG00000026979	Psd4	0	1	0	0	128	0	0	0	0	0	0	0	0	0	0	0	0	0	0	0	0	0	0	0	0	0	0	0	0	0	0	0	0	0	0	0	0	0	0	0	0	0	0	0	0	0	0	0
ENSMUSG00000026904	Slc4a10	0	1	0	0	0	0	0	1	0	0	0	0	0	0	0	0	0	0	0	0	0	2	11	0	0	0	0	0	0	0	0	0	0	0	0	0	1	0	0	0	0	0	0	0	0	0	0	0
ENSMUSG00000031549	Ido2	0	1	0	0	0	0	1	0	0	0	0	0	1	0	8	0	0	76	0	0	0	2	0	0	0	0	0	0	0	0	0	0	0	0	0	0	0	0	0	0	0	0	0	0	0	0	0	0
ENSMUSG00000087238	Gm12865	0	1	0	0	0	0	0	0	0	0	0	0	0	0	0	0	0	0	0	0	0	0	0	0	0	0	0	0	0	0	0	0	0	0	0	1	0	0	0	0	116	0	0	0	0	0	0	0
ENSMUSG00000087249	Gm16062	0	1	0	0	0	0	0	0	0	0	0	0	0	0	0	0	0	0	0	0	0	0	0	0	0	0	0	0	0	0	0	0	0	0	0	0	0	0	0	0	0	0	11	0	0	0	0	0
ENSMUSG00000029718	Pcolce	0	1	2	0	0	0	1	0	0	11	0	0	0	0	4	0	0	1	0	0	0	3	3	0	0	0	0	0	0	0	0	0	0	0	0	0	1	0	0	0	0	0	0	0	0	0	0	0
ENSMUSG00000031561	Tenm3	0	1	0	0	0	0	0	0	0	0	0	0	0	0	17	0	0	0	0	0	0	0	0	0	0	0	0	0	0	0	0	0	0	0	0	0	0	0	1	0	0	0	0	0	0	0	0	0
ENSMUSG00000087213	2810408I11Rik	0	1	0	0	0	0	0	0	0	0	0	0	0	0	0	0	0	0	0	0	338	0	0	0	0	0	0	0	0	0	0	0	0	0	0	0	0	0	0	0	0	0	0	0	0	0	0	0
ENSMUSG00000029647	Pan3	0	1	0	0	0	0	0	0	0	0	0	0	0	0	0	0	0	0	0	0	0	0	0	0	0	0	0	0	11	0	0	0	0	0	0	0	0	0	0	0	0	0	0	0	0	0	0	0
ENSMUSG00000033852	Gm28042	0	1	0	0	0	0	0	0	0	0	0	0	0	0	0	0	0	0	0	0	0	0	0	0	0	0	0	0	0	0	0	0	0	0	0	0	0	0	0	0	0	0	0	0	0	0	0	505
ENSMUSG00000070704	Ugt2b36	0	1	0	0	0	0	0	10	0	0	0	0	0	0	0	0	0	0	0	0	0	0	0	0	0	0	0	0	0	0	0	0	0	0	0	0	0	0	0	0	0	0	0	0	0	0	0	0
ENSMUSG00000022768	Ccdc116	0	1	0	0	0	0	0	0	0	4	0	0	8	0	10	0	0	6	0	0	0	0	0	0	0	0	0	0	0	0	0	0	0	0	0	0	0	0	0	0	0	0	0	0	0	0	0	0
ENSMUSG00000036473	Tbc1d24	0	1	0	0	0	0	0	0	3	0	2302	0	0	0	0	0	0	0	0	0	0	0	0	0	0	0	0	0	0	0	0	0	0	0	0	0	0	0	0	0	0	0	0	0	0	0	0	0
ENSMUSG00000024034	Tmprss3	0	1	0	0	0	0	0	0	0	0	0	0	0	0	0	0	0	0	0	0	0	0	0	0	0	0	0	0	0	0	0	0	0	0	0	0	0	0	48	0	0	0	0	0	0	0	0	0
ENSMUSG00000033900	Map9	0	1	0	0	0	0	0	0	0	0	0	0	0	0	0	0	0	0	0	617	0	0	0	0	0	0	0	0	0	0	0	0	0	0	0	0	0	0	0	0	0	0	0	0	0	0	0	0
ENSMUSG00000064341	mt-Nd1	0	1	0	0	0	53	0	0	0	0	0	0	0	0	0	0	0	0	0	0	0	0	0	0	0	0	0	0	0	0	0	0	0	0	0	0	0	0	0	0	0	0	0	0	0	0	0	0
ENSMUSG00000022899	Slc15a2	0	1	0	0	0	0	0	0	0	0	0	0	0	0	0	0	0	0	122	0	0	0	0	0	0	0	0	0	0	0	0	0	0	0	0	0	0	0	0	0	0	0	0	0	0	0	0	0
ENSMUSG00000043162	Pyurf	0	1	0	0	0	0	0	0	14	0	0	0	0	0	0	0	0	0	0	0	0	0	0	0	0	0	0	0	0	0	0	0	0	0	0	0	0	0	0	0	0	0	0	0	0	0	0	0
ENSMUSG00000031732	Phlpp2	0	1	0	0	0	0	0	0	0	0	0	0	0	0	0	0	0	0	0	0	0	0	0	0	822	0	0	0	0	0	0	0	0	0	0	0	0	0	0	0	0	0	0	0	0	0	0	0
ENSMUSG00000022842	Ece2	0	1	0	0	0	0	0	0	0	0	0	0	0	0	0	0	0	0	0	0	0	0	0	0	0	0	0	0	0	0	0	0	0	0	0	0	0	0	0	0	0	0	0	0	0	0	0	0
ENSMUSG00000064370	mt-Cytb	0	1	0	0	0	0	0	0	0	0	0	0	0	0	0	0	0	0	0	0	0	0	0	0	0	0	0	0	0	0	0	0	0	0	0	0	0	0	0	310	0	0	0	0	0	0	0	0
ENSMUSG00000064363	mt-Nd4	0	1	0	0	0	0	0	1	1	0	0	0	0	0	0	0	0	0	0	0	0	0	0	0	0	0	0	0	0	0	0	0	0	0	0	432	0	0	0	0	0	0	0	0	0	0	0	0
ENSMUSG00000036594	H2-Aa	0	1	0	0	0	0	0	0	13	0	0	0	0	0	0	0	0	0	0	0	0	0	0	0	0	0	0	0	0	0	0	0	0	0	0	0	0	0	0	0	0	0	0	0	0	0	0	0
ENSMUSG00000038917	3930402G23Rik	0	1	0	0	0	0	0	0	0	0	0	0	0	0	0	0	0	0	0	0	0	0	0	0	0	0	0	349	0	0	0	0	0	0	0	0	0	0	0	0	0	0	0	0	0	0	0	0
ENSMUSG00000041329	Atp1b2	0	1	0	0	42	0	0	0	0	0	0	0	0	0	0	0	0	0	0	0	0	0	0	0	0	0	0	0	0	0	0	0	0	0	0	0	0	0	0	0	0	0	0	0	0	0	0	0
ENSMUSG00000041324	Inhba	0	1	0	0	0	0	0	0	0	1	0	0	1	0	0	0	0	9	0	0	0	2	12	0	0	0	0	0	0	0	0	0	0	0	0	0	0	0	0	0	0	0	0	0	0	0	0	0
ENSMUSG00000041390	Mdfic	0	1	0	0	0	0	0	1	0	0	0	0	0	0	0	913	0	0	0	0	0	0	0	0	0	0	0	0	0	0	0	0	0	0	0	0	0	0	0	0	0	0	0	0	0	0	0	1
ENSMUSG00000034463	Scara3	0	1	0	0	0	35	0	7	0	0	0	0	0	0	0	0	0	0	0	0	0	0	0	0	0	0	0	0	0	0	0	0	0	0	0	0	0	0	0	0	0	0	0	0	0	0	0	0
ENSMUSG00000031835	Mbtps1	0	1	0	0	218	0	0	0	0	0	0	0	0	0	0	0	0	0	0	0	0	0	0	0	0	0	0	0	0	0	0	0	0	0	0	0	0	0	0	0	0	0	0	0	0	0	0	0
ENSMUSG00000029420	Rimbp2	0	1	0	0	0	0	0	0	0	0	0	0	0	0	0	0	0	0	0	0	0	0	0	0	0	0	0	0	0	0	0	0	0	0	11	0	0	0	0	0	0	0	0	0	0	0	0	0
ENSMUSG00000038806	Sde2	0	1	0	0	0	0	1	0	0	5	0	0	14	0	6	0	0	0	0	0	0	0	0	0	0	0	0	0	0	0	0	0	0	0	0	0	0	0	0	0	0	0	0	0	0	0	0	0
ENSMUSG00000038876	Rnf146	0	1	0	0	0	24	0	0	0	0	0	0	0	0	0	0	0	0	0	0	0	0	0	0	0	0	0	0	0	0	0	0	0	0	0	0	0	0	0	0	0	0	0	0	0	0	0	0
ENSMUSG00000045730	Adrb2	0	1	0	0	0	0	0	0	0	0	0	0	0	0	0	0	0	0	0	0	0	0	0	0	0	18	0	0	0	1	0	0	0	0	0	0	0	0	0	0	0	0	0	0	0	0	0	0
ENSMUSG00000034768	Asb16	0	1	0	0	0	0	0	0	0	0	0	0	0	0	0	0	40	0	0	0	0	0	0	0	0	0	0	0	0	0	0	0	0	0	0	0	0	0	0	0	0	0	0	0	0	0	0	0
ENSMUSG00000036893	Ehmt1	0	1	0	0	0	5	0	20	0	0	0	0	0	0	0	0	0	0	0	0	0	0	0	0	0	0	0	0	0	0	0	0	0	0	0	0	0	0	0	0	0	0	0	0	0	0	0	0
ENSMUSG00000036915	Kirrel2	0	1	0	0	0	0	0	0	0	0	0	0	0	0	0	0	0	0	0	0	0	0	0	0	0	0	28	0	0	0	0	0	0	0	0	0	0	0	0	0	0	0	0	0	0	0	0	0
ENSMUSG00000052302	Tbc1d30	0	1	0	0	0	0	0	0	0	0	0	0	0	0	0	0	0	0	0	0	0	0	0	0	0	0	0	0	0	0	0	0	0	0	0	0	0	0	0	0	10	0	0	0	0	0	0	0
ENSMUSG00000029169	Dhx15	0	1	0	0	0	0	0	0	0	0	0	258	0	0	0	0	0	0	0	0	0	0	0	0	0	0	0	0	0	0	0	0	0	0	0	0	0	0	0	0	0	0	0	0	0	0	0	0
ENSMUSG00000041720	Pi4ka	0	1	0	0	0	0	0	0	0	23	0	0	0	0	0	0	0	0	0	0	0	0	0	0	0	0	0	0	0	0	0	0	0	0	0	0	0	0	0	0	0	0	0	0	0	0	0	0
ENSMUSG00000038415	Foxq1	0	1	0	0	0	0	0	0	0	0	615	0	0	0	0	0	0	0	0	0	0	0	0	0	0	0	0	0	0	0	2	0	0	0	0	0	0	0	0	0	0	0	0	0	0	0	0	0
ENSMUSG00000024667	Tmem216	0	1	0	0	0	0	0	17	0	0	0	0	0	0	0	0	0	0	0	0	0	0	0	0	0	0	0	0	0	0	0	0	0	0	0	0	0	0	0	0	0	0	0	0	0	0	0	0
ENSMUSG00000043897	Vmn2r2	0	1	0	0	0	0	0	0	0	0	0	0	0	0	0	0	0	0	0	0	0	0	0	0	0	0	0	0	0	0	0	0	0	0	0	152	0	0	0	0	0	0	0	0	0	0	0	0
ENSMUSG00000075588	Hoxb2	0	1	0	0	131	0	0	0	0	0	0	0	0	0	0	0	0	0	0	0	0	0	0	0	0	0	0	0	0	0	0	0	0	0	0	0	0	0	0	0	0	0	0	0	0	0	0	0
ENSMUSG00000097900	Gm8652	0	1	0	0	0	0	0	0	0	0	0	0	0	0	0	0	0	0	0	0	0	0	0	0	0	0	0	0	0	1	0	0	0	0	0	0	0	0	6	0	0	0	0	0	0	0	0	0
ENSMUSG00000038784	Cnot4	0	1	0	0	0	0	0	0	0	0	0	0	0	0	0	0	0	0	0	0	0	0	0	0	0	14	0	0	0	0	0	0	0	0	0	0	0	0	0	0	0	0	0	0	0	0	0	0
ENSMUSG00000080928	Hmgb1-ps6	0	1	0	0	0	0	0	0	0	14	0	0	0	0	0	0	0	0	0	0	0	0	0	0	0	0	0	0	0	0	0	0	0	0	0	0	0	0	0	0	0	0	0	0	0	0	0	0
ENSMUSG00000038664	Herc1	0	1	0	0	0	0	0	0	0	0	0	0	0	0	0	0	0	0	0	0	0	0	0	0	0	0	0	0	0	0	32	0	0	0	0	0	0	0	0	0	0	0	0	0	0	0	0	0
ENSMUSG00000024943	Smc5	0	1	0	0	0	0	0	0	0	0	0	0	0	0	0	0	0	0	0	0	0	0	0	0	0	0	0	0	0	0	0	0	0	0	0	0	0	0	0	0	0	0	0	0	0	0	0	0
ENSMUSG00000002028	Kmt2a	0	1	0	0	0	0	0	0	0	10	0	0	0	0	0	0	0	0	0	0	0	0	0	0	0	0	0	0	0	0	0	0	0	0	0	0	0	0	0	0	0	0	0	0	0	0	0	0
ENSMUSG00000002076	Hsf2bp	0	1	0	0	0	0	0	0	0	0	0	0	0	0	0	0	0	0	0	0	0	0	0	0	0	0	0	0	0	0	0	0	0	0	0	0	0	0	0	0	0	0	0	0	0	0	0	0
ENSMUSG00000046610	Oacyl	0	1	0	0	0	0	0	0	0	0	0	0	1	0	0	0	0	0	0	0	0	0	0	0	0	0	0	0	0	0	0	0	0	0	0	0	0	0	0	0	0	0	0	0	0	1903	0	0
ENSMUSG00000046500	Fam19a4	0	1	0	0	0	0	0	0	0	0	0	0	0	0	0	0	0	0	0	0	0	0	0	0	0	0	0	0	0	0	0	814	0	0	0	0	0	0	0	0	0	0	0	0	0	0	0	0
ENSMUSG00000055926	Gm14137	0	1	0	0	20	0	0	0	0	0	0	0	0	0	0	0	0	0	0	0	0	0	0	0	0	0	0	0	0	0	0	0	0	0	0	0	0	0	0	0	0	0	0	0	0	0	0	0
ENSMUSG00000028053	Ash1l	0	1	0	0	0	0	6	0	0	1	0	0	1	0	0	0	0	0	0	0	1090	0	0	0	0	0	0	0	0	1	0	0	0	0	0	0	0	0	0	0	0	0	0	0	0	0	0	0
ENSMUSG00000062209	Erbb4	0	1	0	0	0	12	0	0	0	0	0	0	0	0	0	0	0	0	0	0	0	0	0	0	0	0	0	0	0	0	0	0	0	0	0	0	0	0	0	0	0	0	0	0	0	0	0	0
ENSMUSG00000046351	Zfp322a	0	1	0	0	0	0	0	0	0	0	0	0	0	0	0	0	0	0	64	0	0	0	0	0	0	0	0	0	0	0	0	0	0	0	0	0	0	0	0	0	0	0	0	0	0	0	0	0
ENSMUSG00000075014	Gm10800	0	1	0	0	0	0	0	0	0	1	239	0	0	0	0	0	0	0	0	0	0	0	0	0	0	0	0	1	0	0	0	0	0	0	0	0	0	0	0	0	0	0	0	0	0	0	0	0
ENSMUSG00000009687	Fxyd5	0	1	0	0	0	0	0	0	22	0	0	0	0	0	0	0	0	0	0	0	0	0	0	0	0	0	0	0	0	0	0	0	0	0	0	0	0	0	0	0	0	0	0	0	0	0	0	0
ENSMUSG00000018412	Kansl1	0	1	0	0	0	0	0	0	0	0	0	0	0	0	0	0	0	0	0	0	0	0	0	0	0	0	0	0	0	0	0	0	0	78	0	0	0	0	0	0	0	0	0	0	0	0	0	0
ENSMUSG00000046186	Cd109	0	1	0	0	0	0	0	0	59	0	0	0	0	0	0	0	0	0	0	0	0	1	0	0	0	0	0	0	0	0	0	0	0	0	0	0	0	0	0	0	0	0	0	0	0	0	0	0
ENSMUSG00000050730	Arhgap42	0	1	0	0	7	0	0	0	0	0	0	0	0	19	0	0	0	0	0	0	0	0	0	0	0	0	0	0	0	0	0	0	0	0	0	0	0	0	0	0	0	0	0	0	0	0	0	0
ENSMUSG00000048697	Vmn1r26	0	1	0	0	0	0	0	0	0	0	0	0	32	0	0	0	0	0	0	0	0	0	0	0	0	0	0	0	0	0	0	0	0	0	0	0	0	0	0	0	0	0	0	0	0	0	0	0
ENSMUSG00000018634	Crhr1	0	1	0	0	0	0	0	163	0	0	0	0	0	0	0	0	0	0	0	0	0	0	0	0	0	0	0	0	0	1	0	0	0	0	0	0	0	0	0	0	0	0	0	0	0	0	0	0
ENSMUSG00000071015	Gm136	0	1	0	0	0	0	0	0	0	0	609	0	0	0	0	0	0	0	0	0	0	0	0	0	0	0	0	0	0	0	0	0	0	0	0	0	0	0	0	0	0	0	0	0	0	0	0	0
ENSMUSG00000011256	Adam19	0	1	0	0	0	0	0	0	0	0	0	0	0	0	0	0	0	0	0	0	0	0	0	27	0	0	0	0	0	0	0	0	0	0	0	0	0	0	0	0	0	0	0	0	0	0	0	0
ENSMUSG00000048546	Tob2	0	1	0	0	0	0	0	0	0	0	0	0	0	0	0	0	0	0	0	104	0	0	0	0	0	0	0	0	0	0	0	0	0	0	0	0	0	0	0	0	0	0	0	0	0	0	0	0
ENSMUSG00000026398	Nr5a2	0	1	0	0	0	0	0	0	0	0	0	0	0	212	0	0	0	0	0	0	0	0	0	0	0	0	0	0	0	0	0	0	0	0	0	0	0	0	0	0	0	0	0	0	0	0	0	0
ENSMUSG00000064872	Gm23376	0	1	0	0	42	0	0	0	0	0	0	0	0	0	0	0	0	0	0	0	0	0	0	0	0	0	0	0	0	0	0	0	0	0	0	0	0	0	0	0	0	0	0	0	0	0	0	0
ENSMUSG00000085054	Gm15834	0	1	0	0	0	0	0	0	0	0	0	0	0	0	0	0	43	0	0	0	0	0	0	0	0	0	0	0	0	0	0	0	0	0	0	0	0	0	0	0	0	0	0	0	0	0	0	0
ENSMUSG00000071235	Vrtn	0	1	0	0	0	55	0	0	0	0	0	0	0	0	0	0	0	0	0	0	0	0	0	0	0	0	0	0	0	0	0	0	0	0	0	0	0	0	0	0	0	0	0	0	0	0	0	0
ENSMUSG00000028274	Rngtt	0	1	0	0	0	0	0	1	0	0	0	0	0	0	0	0	0	0	461	0	0	0	0	0	0	0	0	0	0	0	0	0	0	0	0	0	0	0	0	0	0	0	0	0	0	0	0	0
ENSMUSG00000026131	Dst	0	1	0	0	0	0	0	0	0	0	0	0	1	0	0	0	0	0	0	0	0	0	0	0	0	0	0	0	0	0	18	0	0	0	0	0	0	0	0	0	0	0	0	0	0	0	0	0
ENSMUSG00000071369	Map3k5	0	1	0	0	0	0	0	0	0	0	0	0	0	0	0	0	0	0	0	0	0	0	0	0	0	0	0	0	1445	1	0	0	0	0	0	0	0	0	0	0	0	0	0	0	0	0	0	0
ENSMUSG00000089663	Gm15651	0	1	0	0	0	0	0	0	0	0	1197	0	1	0	0	0	0	0	0	0	0	0	1	1	0	0	0	0	0	0	0	0	0	0	0	0	0	0	0	0	0	0	0	0	0	0	0	0
ENSMUSG00000028860	Sytl1	0	1	0	0	15	0	0	0	0	0	0	0	0	0	0	0	0	0	0	0	0	0	0	0	0	0	0	0	0	0	0	0	0	0	0	0	0	0	0	0	0	0	0	0	0	0	0	0
ENSMUSG00000028873	Cdca8	0	1	0	0	0	0	0	0	0	0	0	0	0	0	0	0	0	0	0	3	0	0	0	0	0	0	1	0	0	0	0	0	0	0	0	0	0	0	0	0	0	0	0	0	0	0	0	0
ENSMUSG00000016382	Pls3	0	1	0	0	0	0	0	0	18	0	0	0	0	0	0	0	0	0	0	0	0	0	0	0	0	0	0	0	0	0	0	0	0	0	0	0	0	0	0	0	0	0	0	0	0	0	0	0
ENSMUSG00000071547	Nt5dc2	0	1	0	0	0	0	0	0	0	1	0	0	0	0	12	0	0	0	0	0	0	0	0	0	0	0	0	0	0	0	0	0	0	0	0	0	0	0	0	0	0	0	0	0	0	0	0	0
ENSMUSG00000028969	Cdk5	0	1	0	0	0	0	0	0	0	0	0	0	0	0	0	402	0	0	0	0	0	0	0	0	0	0	0	0	0	0	0	0	0	0	0	0	0	0	0	0	0	0	0	0	0	0	0	0
ENSMUSG00000021779	Thrb	0	1	0	0	2	0	0	0	0	0	0	0	0	0	0	26	0	0	0	0	0	0	0	0	0	0	0	0	0	0	0	0	0	0	0	0	0	0	0	0	0	0	0	0	0	0	0	0
ENSMUSG00000055371	Stam2	0	1	0	0	0	0	0	1	0	0	0	0	0	0	0	0	0	0	0	0	0	0	0	0	0	0	580	0	0	0	0	0	0	0	0	0	0	0	0	0	0	0	0	0	0	0	0	0
ENSMUSG00000055360	Prl2c5	0	1	0	0	0	0	0	0	0	0	0	0	0	0	0	0	134	0	0	0	0	0	0	0	0	0	0	0	0	0	0	0	0	0	0	0	0	0	0	0	0	0	0	0	0	0	0	0
ENSMUSG00000055540	Epha6	0	1	0	0	0	0	0	0	0	0	0	13	0	0	0	0	0	0	0	0	0	0	0	0	0	0	0	0	0	0	0	0	0	0	0	0	0	0	0	0	0	0	0	0	0	0	0	0
ENSMUSG00000057751	Megf6	0	1	0	0	0	0	0	0	0	0	0	134	0	0	0	0	0	0	0	0	0	0	0	0	0	0	0	0	0	0	0	0	0	0	0	0	0	0	0	0	0	0	0	0	0	0	0	0
ENSMUSG00000021420	Fars2	0	1	0	0	0	0	0	0	0	0	0	0	0	0	0	0	0	0	37	0	0	0	0	0	0	0	0	0	0	0	0	0	0	0	0	0	0	0	0	0	0	0	0	0	0	0	0	0
ENSMUSG00000094396	Vmn2r124	0	1	0	0	0	0	0	0	0	0	0	0	0	0	0	0	0	0	0	0	0	0	0	0	0	0	0	0	0	0	24	0	0	0	0	0	0	0	0	0	0	0	0	0	0	0	0	0
ENSMUSG00000025907	Rb1cc1	0	1	0	0	0	0	13	0	0	0	0	0	0	0	1	0	0	0	0	0	0	2	0	0	0	0	0	0	0	0	0	0	0	0	0	0	0	0	0	0	0	0	0	0	0	0	0	0
ENSMUSG00000025911	Adhfe1	0	1	0	0	0	0	0	0	0	0	0	0	0	0	0	0	1198	0	0	0	0	0	0	0	0	0	0	0	0	1	0	0	0	0	0	0	0	0	0	0	0	0	0	0	0	0	0	0
ENSMUSG00000027961	Lrrc39	0	1	0	0	69	0	0	0	0	0	0	0	0	0	0	0	0	0	0	0	0	0	0	0	0	0	0	0	0	0	0	0	0	0	0	0	0	0	0	0	0	0	0	0	0	0	0	0
ENSMUSG00000049037	Clec4a1	0	1	0	0	0	0	0	0	1	0	0	323	0	0	0	0	0	0	0	0	0	0	0	0	0	0	0	0	0	0	0	0	0	0	0	0	0	0	0	0	0	0	0	0	0	0	0	0
ENSMUSG00000032737	Inppl1	0	1	0	0	0	0	2	0	0	0	0	0	0	0	0	0	0	41	0	0	0	0	0	0	0	0	0	0	0	0	0	0	0	0	0	0	0	0	0	0	0	0	0	0	0	0	0	0
ENSMUSG00000021216	Tubal3	0	1	0	0	0	0	0	67	0	0	0	0	0	0	0	0	0	0	0	0	0	0	0	0	0	0	0	0	0	0	0	0	0	0	0	0	0	0	0	0	0	0	0	0	0	0	0	0
ENSMUSG00000021125	Arg2	0	1	0	0	0	0	0	0	0	0	0	0	0	0	0	0	41	0	0	0	0	0	0	0	0	0	0	0	0	0	0	0	0	0	0	0	0	0	0	0	0	0	0	0	0	0	0	0
ENSMUSG00000025537	Phkg1	0	1	0	0	540	0	0	0	0	0	0	0	0	0	0	0	0	0	0	1	0	0	0	0	0	0	0	0	0	0	0	0	0	0	0	0	0	0	0	0	1	0	0	0	0	0	0	0
ENSMUSG00000057123	Gja5	0	1	0	0	0	0	0	0	1	0	0	0	0	0	0	0	0	0	0	0	0	0	0	0	0	0	0	0	0	4	0	0	0	3999	0	0	0	0	0	0	1	0	0	0	0	0	0	0
ENSMUSG00000027709	Mccc1	0	1	0	0	0	0	0	0	0	0	1	0	0	0	0	0	0	0	0	0	0	0	0	0	0	0	0	0	0	0	0	0	0	0	0	0	0	0	0	0	0	0	0	0	0	0	0	0
ENSMUSG00000032551	1110059G10Rik	0	1	0	0	19	0	0	0	0	0	0	0	0	0	0	0	0	0	0	0	0	0	0	0	0	0	0	0	0	0	0	0	0	0	0	0	0	0	0	0	0	0	0	0	0	0	0	0
ENSMUSG00000015702	Anxa9	0	1	0	0	0	0	0	0	0	0	0	0	0	721	0	0	0	0	0	0	0	0	0	0	0	0	0	0	0	0	0	0	0	0	0	0	0	0	0	0	0	0	0	0	0	0	0	0
ENSMUSG00000030346	Rad51ap1	0	1	0	0	0	0	0	0	0	0	0	0	0	0	0	0	0	0	0	0	0	0	0	0	0	0	0	0	0	0	0	0	0	0	0	0	0	80	0	0	0	0	0	0	0	0	0	0
ENSMUSG00000032352	Lrrc1	0	1	0	0	0	0	0	0	128	0	0	0	0	0	0	0	0	0	0	0	0	0	0	0	0	0	0	0	0	0	0	0	0	0	0	0	0	0	0	0	0	0	0	0	0	0	0	0
ENSMUSG00000015971	Actr8	0	1	0	0	0	0	0	0	0	0	0	139	0	0	0	0	0	0	0	0	0	0	0	0	0	0	0	0	0	0	0	0	0	0	0	0	0	0	0	0	0	0	0	0	0	0	0	0
ENSMUSG00000098178	Yam1	0	1	0	0	0	15	0	0	0	1	0	0	0	0	0	0	1	0	0	0	0	0	0	0	0	0	0	0	0	0	0	0	0	0	0	0	0	0	0	0	0	0	0	0	0	0	0	0
ENSMUSG00000030292	Smco2	0	1	0	0	0	0	0	0	0	0	0	0	0	0	0	0	0	0	0	0	0	0	0	0	0	0	0	0	0	0	0	0	0	0	0	0	0	0	0	0	0	0	0	15	0	0	0	0
ENSMUSG00000001632	Brpf1	0	1	0	0	0	0	0	0	0	0	0	217	0	0	0	0	0	0	0	0	0	0	0	0	0	0	0	0	0	0	0	0	0	0	0	0	0	0	0	0	0	0	0	0	0	0	0	0
ENSMUSG00000035811	Ugt2b35	0	1	0	0	0	10	0	0	0	0	0	0	0	0	0	0	0	0	0	0	0	0	1	0	0	0	0	0	0	0	0	0	0	0	0	0	0	0	0	0	0	0	0	0	0	0	0	0
ENSMUSG00000030555	Ttc23	0	1	0	0	0	25	0	0	0	0	0	0	0	0	0	0	0	0	0	0	0	0	0	0	0	0	0	0	0	0	0	0	0	0	0	0	0	0	0	0	0	0	0	0	0	0	0	0
ENSMUSG00000044265	E030002O03Rik	0	1	0	0	0	0	0	0	0	0	0	0	0	0	0	0	0	0	0	0	0	0	0	0	0	0	0	0	0	18	0	0	0	0	0	0	0	0	0	0	0	0	0	0	0	0	0	0
ENSMUSG00000003970	Rpl8	0	1	0	0	0	0	0	10	0	0	0	0	0	0	0	0	0	0	0	0	0	0	0	0	0	0	0	0	0	0	0	0	0	0	0	0	0	0	0	0	0	0	0	0	0	0	0	0
ENSMUSG00000090863	A530084C06Rik	0	1	0	0	0	0	0	0	0	0	615	0	0	0	0	0	0	0	0	0	0	0	0	0	0	0	0	0	0	0	2	0	0	0	0	0	0	0	0	0	0	0	0	0	0	0	0	0
ENSMUSG00000035764	Fbxo45	0	1	0	0	0	0	0	0	0	0	0	0	0	0	0	0	0	0	0	0	0	0	0	0	0	0	0	0	0	1	0	0	0	0	0	0	0	0	514	0	0	0	0	0	0	0	0	0
ENSMUSG00000035780	Ugt2a3	0	1	0	0	0	0	2	0	0	75	0	1	2	0	4	3	0	1	0	0	0	1	0	0	0	0	0	0	0	0	0	0	0	0	0	0	1	0	0	0	0	0	0	0	0	0	0	0
ENSMUSG00000053931	Cnn3	0	1	0	0	0	0	1	0	0	24	0	0	0	0	0	1	0	0	0	0	0	0	0	0	0	0	0	0	0	0	0	0	0	0	0	0	0	0	0	0	0	0	0	0	0	0	0	0
ENSMUSG00000035953	Tmem55b	0	1	0	0	0	0	0	0	0	0	0	0	0	250	0	0	0	0	0	0	0	0	0	0	0	0	0	0	0	0	0	0	0	0	0	0	0	0	0	0	0	0	0	0	0	0	0	0
ENSMUSG00000030655	Smg1	0	1	0	0	0	0	0	0	0	0	249	0	0	0	0	0	0	0	0	0	0	0	0	0	0	0	0	0	0	0	0	0	0	0	0	0	0	0	0	0	0	0	0	0	0	0	0	0
ENSMUSG00000035632	Cnot3	0	1	0	0	0	0	0	0	0	14	0	0	0	0	0	0	0	0	0	0	0	0	0	0	0	0	0	0	0	0	0	0	0	0	0	0	0	0	0	0	0	0	0	0	0	0	0	0
ENSMUSG00000042863	Olfr1026	0	1	0	0	0	0	0	0	0	0	0	2252	0	0	0	0	0	0	0	0	0	0	1	1	0	0	0	0	0	2	0	0	0	0	0	0	0	1	0	0	0	0	0	0	0	0	0	0
ENSMUSG00000001280	Sp1	0	1	1	0	0	25	0	0	0	0	0	0	0	0	1	0	0	0	0	0	0	0	0	0	0	1	0	0	0	0	0	0	0	0	0	0	0	0	0	0	0	0	0	0	0	0	0	0
ENSMUSG00000039801	2410089E03Rik	0	1	0	0	35	0	0	0	0	0	0	0	0	0	0	0	0	0	0	0	0	0	0	0	0	0	0	0	0	0	0	0	0	0	0	0	0	0	0	0	0	0	0	0	0	0	0	0
ENSMUSG00000040479	Dgkz	0	1	0	0	0	0	0	0	0	0	0	0	0	0	0	0	0	0	0	0	0	0	0	0	0	0	0	0	0	6	0	0	0	0	0	0	0	0	0	0	0	0	0	0	0	0	0	0
GenesGreaterThanNine						19	12	10	9	9	8	8	8	7	7	7	7	6	6	5	4	4	3	3	3	3	3	3	3	3	3	3	2	2	2	2	2	2	2	2	2	2	2	1	1	1	1	1	1
[truncated: 39 more columns]

## Sheet: Supplemental Table S2
Pathway	Molecules
CLEAR Signaling Pathway	ASAH1,ATP6AP2,ATP6V1C1,ATP6V1G1,CD63,CTSA,CTSB,DDIT4,FGFR1,GLA,GLB1,GNS,GUSB,HEXA,IFI30,LAMTOR5,MAPK11,MLST8,NTRK3,PDGFRA,PRKAG3,PRKCA,PSAP,RASD2,RRAGA,RRAGC,SCPEP1,SLC36A1,STK11,STUB1,TFE3,TFEB,TGFBR2,TGFBR3,Tlr13,TLR2,TLR4,TLR5,TLR7,TLR8,TNFRSF11B,TNFRSF1A,TNFRSF1B,TPP1,WDR59
Hepatic Fibrosis / Hepatic Stellate Cell Activation	CCN2,CD14,COL15A1,COL24A1,COL3A1,COL4A1,COL4A2,COL6A1,COL8A1,CXCL3,FGFR1,FN1,IFNGR1,IFNGR2,IGFBP3,IGFBP4,IL10RA,IL1RL2,IL4R,LBP,MMP2,MYH10,MYO18A,NFKB2,PDGFRA,TGFBR2,TIMP2,TLR4,TNFRSF11B,TNFRSF1A,TNFRSF1B,VEGFB
Colorectal Cancer Metastasis Signaling	ADCY1,CCND1,DVL1,E2F4,FZD1,FZD2,FZD9,GNAL,GNG2,IFNGR1,JAK3,LRP1,MLH1,MMP14,MMP17,MMP19,MMP2,NFKB2,PIK3R2,PTGER4,RASD2,RHOD,RHOT2,RHOU,TCF4,TGFBR2,Tlr13,TLR2,TLR4,TLR5,TLR7,TLR8,TNFRSF1A,VEGFB,WNT10A,WNT2B,WNT5A,WNT5B,WNT6,WNT7B
Regulation Of The Epithelial Mesenchymal Transition In Development Pathway	APH1B,AXIN2,DVL1,FZD1,FZD2,FZD9,JAG2,LOX,MAML1,NCSTN,NFKB2,S100A4,TCF4,WNT10A,WNT2B,WNT5A,WNT5B,WNT6,WNT7B
Pulmonary Fibrosis Idiopathic Signaling Pathway	CCN2,CCND1,COL15A1,COL24A1,COL3A1,COL4A1,COL4A2,COL6A1,COL8A1,EGR1,EPHB3,FGF9,FGFR1,FN1,FZD1,FZD2,FZD9,IL13RA1,ITGAV,LATS2,LPAR1,MAPK11,MMP14,MMP17,MMP19,MMP2,NFKB2,PDGFRA,PEX13,PIK3R2,PTK2,RASD2,RPS6KB2,RPS6KC1,TCF4,TGFBR2,TGFBR3,WNT10A,WNT2B,WNT5A,WNT5B,WNT6,WNT7B
Role of Osteoblasts, Osteoclasts and Chondrocytes in Rheumatoid Arthritis	ADAMTS5,ALPL,BGLAP,BMP3,CAMK4,CSF1R,CSNK1G2,DKK1,DKK3,DVL1,FZD1,FZD2,FZD9,IL1RL2,ITGA5,LRP1,MMP14,PIK3R2,SFRP1,SPP1,TCF4,TNFRSF11B,TNFRSF1A,TNFRSF1B,TRAF2,WIF1,WNT10A,WNT2B,WNT5A,WNT5B,WNT6,WNT7B
Ovarian Cancer Signaling	CCND1,DVL1,E2F4,FGF9,FZD1,FZD2,FZD9,HDAC10,HDAC3,HDAC9,MLH1,MMP2,PA2G4,PIK3R2,PTGS1,RASD2,RPS6KB2,TCF4,VEGFB,WNT10A,WNT2B,WNT5A,WNT5B,WNT6,WNT7B
Complement System	C1QA,C1QB,C1QC,C1R,C1S,C3AR1,C5AR1,ITGAM,MASP2,SERPING1
PCP (Planar Cell Polarity) Pathway	CTHRC1,DVL1,FZD1,FZD2,FZD9,JUND,PRICKLE1,WNT10A,WNT2B,WNT5A,WNT5B,WNT6,WNT7B
Role of Macrophages, Fibroblasts and Endothelial Cells in Rheumatoid Arthritis	C5AR1,CAMK4,CCND1,CSNK1G2,DKK1,DKK3,DVL1,FCGR1A,FN1,FZD1,FZD2,FZD9,IL1RL2,LRP1,NOTUM,PIK3R2,PLCB3,PLCB4,PLCE1,PRKCA,RASD2,SFRP1,TCF4,Tlr13,TLR2,TLR4,TLR5,TLR7,TLR8,TNFRSF11B,TNFRSF1A,TNFRSF1B,TRAF2,VEGFB,WIF1,WNT10A,WNT2B,WNT5A,WNT5B,WNT6,WNT7B
Osteoarthritis Pathway	ADAMTS5,ALPL,ANKH,BGLAP,DDIT4,DKK1,FADD,FGFR1,FN1,FZD1,FZD2,FZD9,HDAC3,HTRA1,IL1RL2,ITGA5,ITGAM,ITGAV,LRP1,MATN3,NFKB2,P2RX7,PRKAG3,SDC4,SPP1,TCF4,TGFBR2,TLR2,TLR4,TNFRSF1A,TNFRSF1B,VEGFB
Inhibition of Matrix Metalloproteases	HSPG2,LRP1,MMP14,MMP17,MMP19,MMP2,SDC1,TFPI2,THBS2,TIMP2
tRNA Charging	AARS1,AARS2,CARS1,EARS2,FARSA,LARS2,SARS1,TARS3,VARS2,YARS1
Pulmonary Healing Signaling Pathway	CCND1,FGFR1,FRK,FZD1,FZD2,FZD9,MAPK11,MMP14,MMP17,MMP19,MMP2,NFKB2,PRKAG3,PRKCA,RASD2,TCF4,TLR2,TLR4,TNFRSF11B,TNFRSF1A,TNFRSF1B,VEGFB,WNT10A,WNT2B,WNT5A,WNT5B,WNT6,WNT7B
Methylglyoxal Degradation I	GLO1,HAGH,HAGHL
WNT/β-catenin Signaling	AXIN2,BTRC,CCND1,CSNK1G2,DKK1,DKK3,DVL1,FZD1,FZD2,FZD9,KREMEN1,LRP1,MDM2,SFRP1,SOX6,TCF4,TGFBR2,TGFBR3,WIF1,WNT10A,WNT2B,WNT5A,WNT5B,WNT6,WNT7B
WNT/Ca+ pathway	DVL1,FZD1,FZD2,FZD9,NFKB2,NOTUM,PLCB3,PLCB4,PLCE1,PRKCA,ROR1,WNT5A,WNT5B
Molecular Mechanisms of Cancer	ADCY1,APH1B,ARHGEF1,BCL2L11,BMP3,CCND1,CDK10,CDK11A,CDK13,DVL1,E2F4,FADD,FZD1,FZD2,FZD9,GAB2,GNAL,GNG2,HDAC10,HDAC3,HDAC9,ITGA5,ITGAM,ITGAV,JAK3,LRP1,MAPK11,MDM2,NBN,NCSTN,NFKB2,PA2G4,PIK3R2,PLCB3,PLCB4,PRKCA,PTK2,RASD2,RHOD,RHOT2,RHOU,TCF4,TGFBR2,WNT10A,WNT2B,WNT5A,WNT5B,WNT6,WNT7B,ZBTB17
IL-15 Production	CLK3,CSF1R,EPHA2,EPHA3,EPHB3,FGFR1,FRK,JAK3,LMTK2,MERTK,NFKB2,NTRK3,PDGFRA,PTK2,PTK7,RET,ROR1,TNK2,TWF1
Factors Promoting Cardiogenesis in Vertebrates	BMP3,CCND1,DKK1,DVL1,FZD1,FZD2,FZD9,LRP1,NOTUM,PLCB3,PLCB4,PLCE1,PRKCA,TCF4,TGFBR2,TGFBR3,WNT10A,WNT2B,WNT5A,WNT5B,WNT6,WNT7B

## Sheet: Supplemental Table S3
Categories	Molecules
Cellular Movement	SATB1,HSPA1A/HSPA1B,LPAR1,TLR5,SPSB1,MMP2,TNFRSF1A,JAK3,PLCE1,CCN2,SMARCA4,F2RL3,ADD2,FRK,GRN,PORCN,FBXW7,ECM1,CALU,LRP1,SPP1,RNF20,SCRIB,CEMIP2,TACR1,NKD2,PTGER4,HDAC3,PTK2,TSNAX,ATP7A,MASP2,IFI16,RHOU,RRAGA,GPR34,ITGAM,TWF1,CCN1,WNT5A,HPSE,NDRG1,EPHA3,TFPI2,CELSR3,GPSM1,TREM2,B4GALT1,TGFBI,AXIN2,P2RY12,ZBTB18,STK11,EGLN1,NTRK3,ARID5B,CDH23,NUMBL,TRPM4,MS4A4A,BST1,TGFBR3,EGR1,PLAT,ZBTB17,ACSL4,T…
Cellular Movement	SATB1,HSPA1A/HSPA1B,LPAR1,TLR5,SPSB1,MMP2,TNFRSF1A,PICK1,JAK3,PLCE1,CCN2,SMARCA4,FADD,F2RL3,ADD2,FRK,GRN,PORCN,FBXW7,ECM1,CALU,DNMBP,LRP1,SPP1,CATSPER2,RNF20,SCRIB,FBN1,CEMIP2,TACR1,NKD2,PTGER4,HDAC3,PTK2,TSNAX,ATP7A,MASP2,IFI16,RHOU,RRAGA,GPR34,ITGAM,TWF1,CCN1,WNT5A,HPSE,NDRG1,EPHA3,TFPI2,CELSR3,GPSM1,TREM2,B4GALT1,TGFBI,AXIN2,P2RY12,ZBTB18,STK11,EGLN1,NTRK3,ARID5B,CDH23,NUMBL,SRSF1,TRPM4,MS4A4A…
Cellular Movement, Immune Cell Trafficking	SATB1,LOX,HSPA1A/HSPA1B,TLR5,CX3CR1,IL12A,MMP2,LGMN,TNFRSF1A,CNR1,JAK3,SFRP1,PLCE1,CCN2,FCER1G,PLA2G7,CST3,ADD2,C3AR1,ALOX5,GRN,ECM1,RABGEF1,TYROBP,SLC7A7,LRP1,SPP1,CYP1B1,TLR2,SCRIB,STAP2,TACR1,TNFRSF1B,PTGER4,PTK2,TIMP2,TNFRSF11B,NFKB2,MASP2,CTSC,IL4R,MR1,TNK2,ITGA5,RRAGA,CTSZ,GPR34,ST3GAL6,ITGAM,CLEC4E,CCN1,WNT5A,HPSE,CCR1,RHOD,NDRG1,WIPF1,LBP,EPHA2,S100A4,TREM2,GPSM1,B4GALT1,P2RY12,SLAMF9,CD3…
Cellular Movement	SATB1,LOX,HSPA1A/HSPA1B,TLR5,CX3CR1,IL12A,MMP2,LGMN,TNFRSF1A,CNR1,JAK3,SFRP1,PLCE1,CCN2,FCER1G,PLA2G7,CST3,ADD2,C3AR1,ALOX5,GRN,ECM1,RABGEF1,TYROBP,SLC7A7,LRP1,SPP1,CYP1B1,TLR2,SCRIB,STAP2,TACR1,TNFRSF1B,PTGER4,PTK2,TIMP2,TNFRSF11B,NFKB2,MASP2,CTSC,IL4R,MR1,TNK2,ITGA5,RRAGA,CTSZ,GPR34,ST3GAL6,ITGAM,CLEC4E,CCN1,WNT5A,HPSE,CCR1,RHOD,NDRG1,WIPF1,LBP,EPHA2,S100A4,TREM2,GPSM1,B4GALT1,P2RY12,SLAMF9,CD3…
Cellular Movement, Hematological System Development and Function, Immune Cell Trafficking	SATB1,LOX,CX3CR1,IL12A,MMP2,LGMN,TNFRSF1A,CNR1,JAK3,SFRP1,PLCE1,CCN2,FCER1G,PLA2G7,CST3,C3AR1,ALOX5,GRN,ECM1,TYROBP,LRP1,SPP1,TLR2,SCRIB,STAP2,TACR1,TNFRSF1B,PTGER4,PTK2,TIMP2,TNFRSF11B,NFKB2,MASP2,CTSC,IL4R,MR1,TNK2,ITGA5,RRAGA,CTSZ,ITGAM,CCN1,WNT5A,HPSE,CCR1,RHOD,NDRG1,WIPF1,LBP,EPHA2,S100A4,TREM2,GPSM1,B4GALT1,P2RY12,SLAMF9,CD302,FN1,BDKRB1,STK11,EGLN1,NR1H3,PLCB3,IGFBP3,NT5E,TRPM4,MS4A4A,BST1…
Cellular Function and Maintenance	RUBCN,TNFRSF1A,FCGR1A,PICK1,ANXA6,FCER1G,SMARCA4,TOM1,C3AR1,GRN,RABGEF1,TYROBP,ST6GAL1,LRP1,LRPAP1,TLR2,SCRIB,RUFY1,DLG1,PTGER4,PTK2,HOOK2,STON2,HSPG2,STAM2,TNK2,RRAGA,ITGAM,WNT5A,RHOD,EPHA3,WIPF1,TREM2,TFEB,MRC1,UXS1,NR1H3,SYNJ1,HFE,MS4A4A,AMN,PLAUR,B2M,EGR1,PLAT,OSTM1,SIGLEC1,PTPRJ,SART1,P2RX7,VTN,PRKCA,CMAS,MAP1S,ABCF1,APOE,FGFR1,NPC1,ITGAV,HDAC10,SCARA5,TLR4,PALLD,CD63,MERTK,STUB1,CD14,RAB31,…
Organismal Development	SATB1,IGFBP4,LPAR1,IGFALS,MMP2,LGMN,TNFRSF1A,CNR1,FCER1G,TWSG1,GNAL,FTO,WWOX,SCYL1,GRN,AFG3L2,SETD3,ABHD11,TYROBP,SPP1,ARID3A,TLR2,Hmga2,TWNK,DOK1,DLG1,ATP1A3,HDAC3,CHRM2,FZD9,TNFRSF11B,NFKB2,Ptma (includes others),NFIX,FUOM,HSPG2,MAP3K4,ACHE,SLC6A6,BCL2L11,WNT5A,SULF2,NDRG1,PITPNA,Esrra,FXN,GPSM1,DMRTA2,B4GALT1,TGFBI,E2F4,DHRS3,Sik1,NTRK3,LAMP2,IGFBP3,ARID5B,PAPPA2,SAFB,HFE,ADAM22,SLC39A14,LRRC8…
Inflammatory Response	HSPA1A/HSPA1B,CX3CR1,FCGR1A,VSIR,FCER1G,CST3,TOM1,FRK,GLB1,GLA,C3AR1,ALOX5,GRN,ECM1,RABGEF1,TYROBP,SLC11A1,NFASC,TLR2,QSOX1,DOK1,PGM1,STAP2,TACR1,TNFRSF1B,TIMP2,GNS,TNFAIP6,CTSC,STAM2,IL4R,TUBA4A,CYBA,CTSZ,ITGAM,CCR1,PSMD7,HPSE,GM2A,WIPF1,B4GALT1,FN1,CD68,LAMP2,PNP,DGKZ,VEGFB,Milr1,BST1,CLEC4D,PLAUR,B2M,PLAT,ISLR,PTPRJ,PLEKHO2,RAB3A,VTI1B,PTAFR,ATP6AP2,C6orf120,NPC1,ITGAV,C1orf35,CD63,GUSB,QPCT,C…
Cellular Compromise, Inflammatory Response	HSPA1A/HSPA1B,ITGAV,FCGR1A,FCER1G,CST3,TOM1,FRK,GLB1,GLA,C3AR1,ALOX5,GRN,C1orf35,CD63,QPCT,GUSB,C5AR1,RABGEF1,TYROBP,PA2G4,SLC11A1,NFASC,TLR2,QSOX1,ARSA,CTSS,DOK1,PGM1,STAP2,VPS35L,TACR1,CD14,RAB31,TNFRSF1B,HAVCR2,FCGR2A,TIMP2,GNS,TNFAIP6,CTSC,IL4R,CXCL3,CYBA,CTSZ,CDK13,ITGAM,PRDX4,PSMD7,HPSE,GM2A,ASAH1,WIPF1,B4GALT1,INPP5D,XRCC6,XRCC5,CD68,PSAP,TREM1,PNP,LAMP2,CTSA,DGKZ,Milr1,GRK6,DEGS1,BST1,ADA…
Inflammatory Response	TLR5,IL12A,TNFRSF1A,FCGR1A,DCAF1,FCER1G,CST3,SMARCA4,FADD,KCNK13,TOM1,C3AR1,C1QA,GRN,TLR8,TYROBP,LRP1,SLC11A1,TLR2,CYP1B1,DLG1,TNFRSF1B,Otud5,PTGER4,PTK2,TAPBP,TNFRSF11B,CYBA,RRAGA,ITGAM,BCL2L11,WNT5A,TREM2,ROR1,GOLGA4,CMC2,LYAR,FN1,MRC1,CD302,UXS1,CD68,PNP,DGKZ,CD27,PLAUR,PLD4,MID2,SIGLEC1,PTPRJ,P2RX7,PARP1,VTN,PRKCA,CMAS,MAP1S,ABCF1,APOE,P2RY6,LTBP1,ITGAV,IL10RA,TLR4,IFNGR1,PALLD,MERTK,C5AR1,ML…
Inflammatory Response	TLR5,CX3CR1,IL12A,MT-ND5,MMP2,LGMN,TNFRSF1A,FCGR1A,DNASE1L3,SFRP1,VSIR,FCER1G,PLA2G7,CST3,C3AR1,ALOX5,SCYL1,GRN,TLR8,JUND,ECM1,RABGEF1,TYROBP,KLC1,IL1RL2,LRP1,PXK,GPS2,SLC11A1,SPP1,TLR2,C1QTNF3,TACR1,TNFRSF1B,PTGER4,PTK2,NFKB2,TNFAIP6,HSPG2,TUBA4A,IL4R,CYBA,ITGA5,ACER3,ACHE,ITGAM,CLEC4E,TMEM106B,BCL2L11,WNT5A,HPSE,CCR1,LOXL3,FNDC4,WIPF1,LBP,EPHA2,S100A4,TREM2,GPSM1,B4GALT1,CMC2,FN1,BDKRB1,NR1H3,N…
Cardiovascular System Development and Function	MMP2,TNFRSF1A,CCN2,SMARCA4,C1QA,GRN,FBXW7,ECM1,LRP1,SPP1,ARID3B,Hmga2,FBN1,TCF4,PTGER4,COL8A1,PTK2,PTK7,ATP7A,TUBA4A,IFI16,CYBA,ITGAM,CCN1,WNT5A,HPSE,SULF2,NDRG1,Esrra,B4GALT1,TGFBI,STK11,EGLN1,NTRK3,AP4S1,WNT7B,LMO2,TGFBR3,PLAT,EGR1,ARID4A,PARP1,MAML1,SDC4,SRPX2,MMP14,PRICKLE1,FGFR1,YARS1,NDNF,ZC3H13,RREB1,TLR4,MPI,HABP2,TNN,ATP1B3,CTSS,MGP,COL4A1,PDGFRA,SRPK1,FSTL1,TGFBR2,CCND1,COL4A2,KLF11,FMO…
Cardiovascular System Development and Function, Organismal Development	LOX,IGFBP4,CX3CR1,IL12A,MMP2,TNFRSF1A,CNR1,SFRP1,CCN2,SMARCA4,PLA2G7,CST3,C3AR1,C1QA,ALOX5,TIPARP,GRN,FBXW7,ECM1,RGS2,ST6GAL1,LRP1,LRPAP1,SPP1,CYP1B1,TLR2,Hmga2,MAPKAPK5,DLG1,TNFRSF1B,TCF4,PTGER4,COL8A1,PTK2,PTK7,TIMP2,PRRX1,PCSK5,ATP7A,ADGRA2,HSPG2,TUBA4A,IL4R,IFI16,CYBA,ITGA5,ITGAM,CCN1,WNT5A,HPSE,SULF2,NDRG1,Esrra,TRPC3,KLF10,EPHA2,S100A4,ROR1,B4GALT1,TFEB,TGFBI,FBLN5,FN1,STK11,EGLN1,STRA6,IGF…
Cellular Movement, Skeletal and Muscular System Development and Function	LOX,IGFBP4,FGFR1,ITGAM,LPAR1,CCN1,ALOX5AP,MMP2,PAPPA,TFPI2,S100A4,TLR4,FBLN5,FN1,HABP2,PLCB3,SPP1,TLR2,CYP1B1,FBN1,PLAUR,PLAT,EGR1,PTGER4,PTK2,CCN3,Rps4l,POSTN,VTN,PCSK5,CCND1,ENPP2,CXCL3,APOE,SDC4,BGN
Cellular Movement	FGFR1,ITGAM,IGFBP4,LOX,LPAR1,CCN1,ALOX5AP,MMP2,PAPPA,TFPI2,S100A4,TLR4,FBLN5,FN1,HABP2,PLCB3,LRP1,SPP1,TLR2,CYP1B1,FBN1,PLAUR,PTGER4,PLAT,EGR1,PTK2,CCN3,Rps4l,POSTN,VTN,PCSK5,NET1,CCND1,ENPP2,APOE,SDC4,CXCL3,BGN
Cancer, Organismal Injury and Abnormalities	LOX,IGFBP4,HSPA1A/HSPA1B,IL12A,MUTYH,MMP2,TNFRSF1A,FCGR1A,JAK3,SFRP1,CCN2,PNN,SMARCA4,CST3,FADD,FRK,ALOX5,MLPH,DNAJB2,TLR8,FBXW7,AMER1,CALU,LRP1,TOP1MT,SPP1,CYP1B1,TLR2,ABCC3,SKIL,SCRIB,IFI30,CTHRC1,NKD2,MLH1,HDAC3,PTK2,PRRX1,TNFRSF11B,SLC38A6,CDK5RAP3,ATP7A,CRTC1,TUBA4A,IL4R,MR1,CYBA,TNK2,CTSZ,GPR34,PCOLCE,CCN1,BCL2L11,FPGS,WNT5A,HPSE,SULF2,NDRG1,EPHA3,FBN2,Esrra,TFPI2,EPHA2,S100A4,C1R,ROR1,TGFB…
Cancer, Organismal Injury and Abnormalities	LOX,IGFBP4,HSPA1A/HSPA1B,IL12A,MUTYH,MMP2,TNFRSF1A,FCGR1A,JAK3,SFRP1,CCN2,PNN,SMARCA4,CST3,FADD,FRK,ALOX5,MLPH,DNAJB2,TLR8,FBXW7,AMER1,CALU,LRP1,TOP1MT,SPP1,CYP1B1,TLR2,ABCC3,SKIL,SCRIB,IFI30,CTHRC1,NKD2,MLH1,HDAC3,PTK2,PRRX1,TNFRSF11B,SLC38A6,CDK5RAP3,ATP7A,CRTC1,TUBA4A,IL4R,MR1,CYBA,TNK2,CTSZ,GPR34,PCOLCE,CCN1,BCL2L11,FPGS,WNT5A,HPSE,SULF2,NDRG1,EPHA3,FBN2,Esrra,TFPI2,EPHA2,S100A4,C1R,ROR1,TGFB…
Cancer, Organismal Injury and Abnormalities	HSPA1A/HSPA1B,MMP2,TNFRSF1A,JAK3,CCN2,SMARCA4,FADD,FRK,MLPH,DNAJB2,TLR8,FBXW7,AMER1,CALU,LRP1,TOP1MT,SPP1,ABCC3,KIFC2,SCRIB,IFI30,CTHRC1,NKD2,HDAC3,PTK2,SLC38A6,CDK5RAP3,ATP7A,CRTC1,TUBA4A,CYBA,GPR34,CCN1,BCL2L11,WNT5A,HPSE,SULF2,NDRG1,EPHA3,Esrra,TGFBI,AXIN2,P2RY12,STK11,NTRK3,ARID5B,PRUNE2,WNT7B,TGFBR3,EGR1,PLAT,ZBTB17,PARP1,CTU2,GART,PHYHIP,P2RY6,MMP14,FGFR1,SEL1L3,Mt1,EXT1,PARD3,HDAC10,Mt2,TL…
Cellular Movement, Hematological System Development and Function, Immune Cell Trafficking	SATB1,CX3CR1,IL12A,ITGAV,TNFRSF1A,SERPINF1,JAK3,CCN2,PLCE1,MAPKAP1,ALOX5,CMKLR1,TLR4,IFNGR1,QPCT,MERTK,ECM1,FUT4,LRP1,SPP1,TLR2,CD81,CTSS,SCRIB,COL4A1,TLR7,STAP2,TNFRSF1B,CLTC,PTK2,MLLT11,CYP26B1,TIMP2,NFKB2,TGFBR2,THBS2,PIK3R2,IL4R,ENPP2,CXCL3,MR1,TNK2,ITGA5,TRAF2,ITGAM,TNFRSF14,WNT5A,CCR1,MICOS10-NBL1/NBL1,STAB1,CCDC134,DKK1,TREM2,GPSM1,S100A4,FN1,INPP5D,CYSLTR1,NR1H3,PLCB3,NT5E,GRK6,MDK,TRPM4,…
Cancer, Organismal Injury and Abnormalities	LOX,HSPA1A/HSPA1B,IL12A,MUTYH,MMP2,TNFRSF1A,FCGR1A,SFRP1,CCN2,PNN,SMARCA4,CST3,FADD,FRK,ALOX5,MLPH,DNAJB2,TLR8,FBXW7,AMER1,CALU,LRP1,TOP1MT,SPP1,CYP1B1,TLR2,ABCC3,SKIL,SCRIB,IFI30,CTHRC1,NKD2,MLH1,HDAC3,PTK2,PRRX1,TNFRSF11B,SLC38A6,CDK5RAP3,ATP7A,CRTC1,TUBA4A,IL4R,MR1,CYBA,TNK2,CTSZ,GPR34,PCOLCE,CCN1,BCL2L11,FPGS,WNT5A,HPSE,SULF2,NDRG1,EPHA3,FBN2,Esrra,EPHA2,S100A4,C1R,ROR1,TGFBI,AXIN2,P2RY12,FN1…
Cellular Compromise, Inflammatory Response	HSPA1A/HSPA1B,CX3CR1,FCGR1A,VSIR,FCER1G,CST3,TOM1,FRK,GLB1,GLA,C3AR1,ALOX5,GRN,ECM1,RABGEF1,TYROBP,SLC11A1,NFASC,TLR2,QSOX1,DOK1,PGM1,STAP2,TACR1,TNFRSF1B,TIMP2,GNS,TNFAIP6,CTSC,IL4R,TUBA4A,CYBA,CTSZ,ITGAM,CCR1,PSMD7,HPSE,GM2A,WIPF1,B4GALT1,FN1,CD68,LAMP2,PNP,DGKZ,VEGFB,Milr1,BST1,CLEC4D,PLAUR,B2M,PLAT,ISLR,PTPRJ,PLEKHO2,RAB3A,VTI1B,PTAFR,ATP6AP2,C6orf120,ITGAV,C1orf35,CD63,GUSB,QPCT,C5AR1,PA2G4,…
Cellular Compromise, Inflammatory Response	HSPA1A/HSPA1B,ITGAV,FCGR1A,FCER1G,CST3,TOM1,FRK,GLB1,GLA,C3AR1,ALOX5,GRN,C1orf35,CD63,QPCT,GUSB,C5AR1,RABGEF1,TYROBP,PA2G4,SLC11A1,NFASC,TLR2,QSOX1,ARSA,CTSS,DOK1,PGM1,STAP2,VPS35L,TACR1,CD14,RAB31,TNFRSF1B,HAVCR2,FCGR2A,TIMP2,GNS,TNFAIP6,CTSC,IL4R,CXCL3,CYBA,CTSZ,CDK13,ITGAM,PRDX4,HPSE,PSMD7,GM2A,ASAH1,WIPF1,B4GALT1,INPP5D,XRCC6,XRCC5,CD68,PSAP,TREM1,PNP,LAMP2,CTSA,DGKZ,Milr1,GRK6,DEGS1,BST1,ADA…
Cancer, Organismal Injury and Abnormalities	SCN3A,SUPT3H,DHODH,JAK3,ANXA6,RBPMS2,FADD,PANK4,SLC4A1AP,PGP,MTO1,SPEG,UBAC1,CHST12,TWNK,APH1B,HLCS,SH3GLB2,RING1,COL8A1,EDC4,OTULINL,SERGEF,WHAMM,FN3KRP,ASPG,SUPT5H,POU2F2,SURF2,CCN1,Esrra,CA11,GPATCH2,EMB,C19orf44,DHRS3,Rps3a1,CDH23,BST1,SGCE,ZBTB17,ZGPAT,RASD2,EXOC3L2,CREG2,SLC47A1,ABCF1,LEO1,ULK3,COQ2,C9orf64,LMOD3,REEP3,PALLD,TNIK,CELF5,RNF31,NEU2,SPATA6,EXOC7,JAML,MFAP3,ALDH7A1,NR2F6,POLR3E…
Cell-To-Cell Signaling and Interaction, Inflammatory Response	FCGR1A,FCER1G,CST3,TOM1,C3AR1,IL10RA,TLR4,GRN,PALLD,MERTK,C5AR1,TYROBP,TLR2,TLR7,DLG1,CD14,PLCB4,BIN1,Otud5,TAPBP,FCGR2A,TNFRSF11B,ATP7A,CXCL3,ITGAM,WNT5A,CCR1,TREM2,CSF1R,CMC2,PROS1,FN1,INPP5D,CD68,PLCB3,TREM1,GRK6,ELOVL1,PLAUR,SIGLEC1,PTPRJ,P2RX7,VTN,FCGR2B,PRKCA,GAB2,MAP1S,PTAFR,LUM
Cellular Compromise, Inflammatory Response	HSPA1A/HSPA1B,CX3CR1,FCGR1A,VSIR,FCER1G,CST3,TOM1,FRK,GLB1,GLA,C3AR1,ALOX5,GRN,RABGEF1,TYROBP,SLC11A1,NFASC,TLR2,QSOX1,DOK1,PGM1,STAP2,TACR1,TNFRSF1B,TIMP2,GNS,TNFAIP6,CTSC,IL4R,CYBA,CTSZ,ITGAM,PSMD7,HPSE,GM2A,WIPF1,B4GALT1,CD68,LAMP2,PNP,DGKZ,Milr1,BST1,CLEC4D,PLAUR,B2M,PLAT,PTPRJ,PLEKHO2,RAB3A,VTI1B,PTAFR,ATP6AP2,C6orf120,ITGAV,C1orf35,CD63,GUSB,QPCT,C5AR1,PA2G4,ARSA,CTSS,VPS35L,CD14,RAB31,HAVC…
Neurological Disease	FGFR1,NPC1,ST8SIA1,CX3CR1,PICK1,CNR1,GLB1,SCYL1,TLR4,RYR3,GRN,AFG3L2,TYROBP,LRP1,NAT8L,STUB1,LRPAP1,BACE1,TLR2,ARSA,SCLY,PEX13,TNFRSF1B,OSMR,TGFBR2,VAC14,NMNAT1,CXCL3,CDC14A,ACHE,SARM1,NDRG1,RET,PITPNA,FXN,CSF1R,VTI1A,NOS1,GRIA2,NTRK3,PSAP,VEGFB,GRK6,CACNA1D,GPHN,TRPM4,PLAT,CACNA1A,PLP1,CTSB,VTI1B,FUCA1,APOE,SPG7,ADORA1,ERCC6
Hereditary Disorder, Neurological Disease, Organismal Injury and Abnormalities	GDAP2,LRRN1,RUBCN,SATB1,SCN3A,HSPA1A/HSPA1B,LPAR1,MT-ND5,TNFRSF1A,JAK3,NDUFB7,GPD1,CCN2,SMARCA4,FADD,GNAL,DNAJB2,GRN,FBXW7,AARS1,AFG3L2,AMER1,UBAC1,TWNK,UPF3B,APH1B,TACR1,NDUFS7,TCF4,ATP1A3,SMARCC2,CHRM2,GTPBP3,VAC14,ATP7A,SERGEF,TUBA4A,TMEM94,ACER3,ACHE,ITGAM,ANKRD11,IL17RD,NDRG1,TSFM,CA11,FXN,TREM2,IFT172,ZBTB18,TSEN2,CD68,AP4S1,AARS2,Rpph1,LAMP2,CDH23,POLR3B,ADAM22,TSEN54,GFM2,EGR1,FOXRED1,CAC…
Post-Translational Modification, Protein Degradation, Protein Synthesis	ACHE,DPEP3,LGMN,MMP2,TBL1X,CPZ,THOP1,PAPPA,HTRA1,Tpsab1,CST3,FADD,PM20D2,SDC1,ALOX5,HTRA3,CAPN3,AFG3L2,HABP2,HOMER2,NR1H3,CTSA,PAPPA2,BACE1,TPP1,RAB23,CTSS,APH1B,PLAUR,TYSND1,PLAT,MMP17,BTRC,TIMP2,P2RX7,NCSTN,MMP19,CTSB,CTSC,SDC4,SPG7,NRDC,PCOLCE,CTSZ,MMP14
Organismal Injury and Abnormalities	LOX,CX3CR1,PICK1,CNR1,CCN2,CST3,GLB1,C3AR1,GRN,AFG3L2,SPEG,RABGGTA,ERRFI1,HMCN1,TLR2,PLOD1,PTGER4,PEX6,VAC14,CWC27,HSPG2,ITGAM,CLUAP1,SLC6A6,TMEM106B,SRPK3,PITPNA,FBN2,FXN,FAH,IFT172,PPP1R13L,FBLN5,NR1H3,GIGYF2,STRA6,NTRK3,LAMP2,ARID5B,CDH23,SAFB,VEGFB,PTGS1,CROCC,PLAUR,CAMK4,PLAT,OSTM1,CACNA1A,CCN3,APOE,SDC4,ATP6AP2,ITM2B,NPC1,Mt1,ST8SIA1,YBX3,Mt2,HTRA1,POMGNT1,ING2,TLR4,MERTK,C5AR1,STUB1,BACE1,…
Developmental Disorder	FGFR1,SATB1,DKK3,IGFALS,ATRIP,CCN2,TWSG1,PISD,TYROBP,DYNC2I1,AGPS,B3GAT3,CEP63,FBN1,DIS3L2,PEX13,SLC35D1,POLR3GL,SLTM,PICALM,NMNAT1,ANKH,NFIX,CWC27,DDRGK1,PRMT7,A4GALT,HSPG2,TUBA4A,TUBD1,CDK13,WNT5A,PAPPA,FBN2,TREM2,IFT172,ZBTB18,FN1,XRCC6,SCUBE3,FKBP8,STK11,XRCC5,PLCB3,GLT8D2,TRIP11,WWP2,MATN3,BPNT2,BGN,ERCC6,MMP14
Metabolic Disease, Organismal Injury and Abnormalities	HSPA1A/HSPA1B,SLC52A2,MMP2,LGMN,FCGR1A,CNR1,CCN2,CST3,TOM1,GRN,TYROBP,KLC1,MS4A6A,LRP1,WIF1,LRPAP1,SPP1,TLR2,CEMIP2,ATP1A3,PTGER4,CHRM2,TRAM2,PTPRG,HSPG2,CTSZ,ACHE,SLC6A6,BCL2L11,PDE4A,HPSE,HNRNPU,GM2A,MT-CO3,C1R,TREM2,TGFBI,TFEB,SPON1,MRC1,CD68,NTRK3,IGFBP3,CD27,SYNJ1,PTGS1,HFE,MS4A4A,STIM2,TGFBR3,B2M,PLAT,RTN4R,OSBPL10,PRKCA,CLUH,APOE,GGA3,ITM2B,FGFR1,PLD3,HTRA1,TLR4,CD63,TNIK,QPCT,STUB1,BACE1,…
Connective Tissue Disorders, Developmental Disorder, Organismal Injury and Abnormalities, Skeletal and Muscular Disorders	FGFR1,EXT1,SERPINF1,CCN2,ADAMTS2,FRK,PISD,MBTPS2,AMER1,TYROBP,DYNC2I1,AGPS,ERRFI1,PLOD1,FBN1,PEX13,SLC35D1,SLTM,TNFRSF11B,ALPL,ATP7A,NMNAT1,ANKH,DDRGK1,CWC27,A4GALT,HSPG2,C1S,EXT2,DSE,FZD2,FBN2,C1R,TREM2,CSF1R,EXTL3,SLC39A13,IFT172,FN1,PLCB3,TRIP11,WWP2,LTBP2,CHST14,COL3A1,SPARC,MATN3,BPNT2,FGF9,BGN,COG4,CRTAP
Humoral Immune Response, Protein Synthesis	Mt1,DKK3,TNFRSF1A,FCGR1A,Mt2,JAK3,VSIR,FCER1G,DHRS4,C3AR1,C1QA,TLR4,IFNGR1,ECM1,MERTK,RABGEF1,TYROBP,ARID3A,TLR2,C1QTNF3,CD81,FCGRT,CTSS,DOK1,TNFRSF1B,TNFRSF11B,NFKB2,RIOX2,IL4R,POU2F2,CLEC4E,BCL2L11,CCR1,IL13RA1,WIPF1,B4GALT1,SDC1,MAN2A1,XRCC6,UXS1,PLCB3,GLT8D2,C1QTNF6,GRK6,LRRC8A,BST1,TRIP10,CLEC4D,BMF,B2M,MSR1,NIBAN3,SIGLEC1,CLEC4A,FCGR2B,RGS1,ARHGEF1,CHRNA4,APOE
Cell Death and Survival	FGFR1,HSPA1A/HSPA1B,NPC1,PICK1,DNASE1L3,CNR1,SCYL1,TLR4,RYR3,GRN,AFG3L2,TYROBP,NAT8L,STUB1,LRPAP1,BACE1,TLR2,ARSA,SCLY,PEX13,TNFRSF1B,OSMR,TGFBR2,NMNAT1,CXCL3,CDC14A,ACHE,SARM1,RET,FXN,CSF1R,INPP5D,NOS1,GRIA2,NTRK3,PSAP,VEGFB,GRK6,CACNA1D,GPHN,TRPM4,DFFA,PLAT,CACNA1A,PLP1,CTSB,FUCA1,APOE,SPG7,CRYAA/CRYAA2,ERCC6
Developmental Disorder, Neurological Disease	SCN3A,LPAR1,EXOC4,CLN5,NUP133,MT-ND5,TNFRSF1A,KIF21A,CCN2,SMARCA4,CST3,FADD,FRK,TWSG1,GLB1,ZNF335,ALOX5,GRN,PHRF1,KIFC2,TWNK,SCRIB,FBN1,ATP1A3,MLH1,SMARCC2,BOC,TMEM216,PRRX1,PEX6,ATP7A,NFIX,HSPG2,ZHX2,MAP3K4,TMEM94,CLUAP1,ANKRD11,IL17RD,GM2A,MT-CO3,TREM2,DMRTA2,ROR1,EXTL3,AXIN2,IFT172,PPP1R13L,SDCCAG8,STK11,TSEN2,CDH23,TPP1,POLR3B,HFE,SLC39A14,B3GALNT2,TSEN54,COL3A1,GFM2,PARP1,PRKCA,EXOC3L2,CLUH,…
Humoral Immune Response, Protein Synthesis	Mt1,DKK3,TNFRSF1A,FCGR1A,Mt2,JAK3,VSIR,FCER1G,DHRS4,C3AR1,C1QA,TLR4,TLR8,IFNGR1,ECM1,MERTK,RABGEF1,TYROBP,ARID3A,TLR2,C1QTNF3,CD81,FCGRT,CTSS,DOK1,TLR7,TNFRSF1B,TNFRSF11B,NFKB2,TGFBR2,RIOX2,IL4R,POU2F2,CLEC4E,BCL2L11,CCR1,IL13RA1,WIPF1,B4GALT1,SDC1,MAN2A1,XRCC6,UXS1,PLCB3,GLT8D2,C1QTNF6,GRK6,LRRC8A,BST1,TRIP10,CLEC4D,BMF,B2M,MSR1,NIBAN3,SIGLEC1,CLEC4A,FCGR2B,RGS1,PLP1,ARHGEF1,CHRNA4,APOE
RNA Post-Transcriptional Modification	CDK11A,AKAP8L,SARS1,LSM6,NOP56,PNN,PABPC4,RNPS1,WDR83,PABPN1,PDCD11,ADAT1,EXOSC5,AARS1,LUC7L3,PHRF1,NCBP2,CELF5,POLR2J,CPSF1,DDX39A,TXNL4B,SNRNP48,UPF3B,ERCC2,PRPF6,SRPK1,NOP14,UTP3,CHERP,UTP11,ZMAT2,RBM38,SUGP1,WDR55,HNRNPUL1,CWC27,ADARB1,DDX49,SUPT5H,CDK13,ZRSR2,CLK3,PELP1,HNRNPU,SNRNP70,LYAR,BRDT,Rbfox3,TSEN2,NOL3,DHX16,SNRNP35,SNRNP27,HNRNPH3,RRP36,SAFB,LAS1L,U2AF2,SRSF1,SOX6,INTS10,RP9,RNF11…
Cancer, Hematological Disease, Immunological Disease, Organismal Injury and Abnormalities	LRRN1,RUBCN,TLR5,MT-ND5,MMP2,KIAA1217,IFI44L,JAK3,PLCE1,RBPMS2,SMARCA4,ADD2,CEP350,ZNF512,ADCY1,GRN,TLR8,FBXW7,PANK4,PNPLA3,MTO1,IL1RL2,LRP1,NFASC,HMCN1,ABCC3,BRD9,FBN1,HLCS,TACR1,TCF4,ZBTB40,HDAC3,PTK2,PTK7,FAM135A,EDC4,SUGP1,CRTC1,NFIX,SORBS2,TUBA4A,RHOU,SUPT5H,FYCO1,ACHE,ITGAM,ANKRD11,BCL2L11,HPSE,EPHA3,CELSR3,SIK2,GOLGA4,EXTL3,AXIN2,E2F4,C19orf44,STK11,DCHS1,PDE7B,CD68,NTRK3,ARID5B,KIF16B,TTC…
Cancer, Organismal Injury and Abnormalities	AKAP8L,FGFR1,SPSB1,MMP2,SERPINF1,CLEC16A,TBL1X,PLD3,IFI44L,SFRP1,RREB1,SCARA5,UBAC1,HBP1,CYP1B1,CORIN,DOK1,FBN1,NOL7,PDGFRA,NDUFS7,PLCB4,PTGER4,HAVCR2,TPBG,ADARB1,CTSC,SORBS2,TUBA4A,MR1,SIRT5,KLF11,TUBD1,CYBA,SUPT5H,FMOD,PCOLCE,ACHE,SARM1,CCN1,TWF1,FPGS,NDRG1,MCUB,METTL1,CSF1R,TGFBI,GRIA2,POPDC2,PPP4C,RAB23,OLFM1,ANGPT4,CLCN5,COL15A1,ASPN,COL3A1,DDX24,WNT5B,STK25,MYH10,PDK4,DVL1,POSTN,PRKCA,CLUH,…
Hereditary Disorder, Neurological Disease, Organismal Injury and Abnormalities	GDAP2,LRRN1,RUBCN,SATB1,SCN3A,HSPA1A/HSPA1B,LPAR1,EXOC4,CLN5,NUP133,MT-ND5,TNFRSF1A,JAK3,NDUFB7,GPD1,CCN2,SMARCA4,FADD,FRK,GNAL,DNAJB2,ADCY1,GRN,FBXW7,AARS1,AFG3L2,AMER1,NT5DC3,MTO1,UBAC1,SPP1,NFASC,KIFC2,TWNK,SCRIB,UPF3B,FBN1,APH1B,TACR1,NDUFS7,TCF4,ATP1A3,C1QB,SMARCC2,CHRM2,GTPBP3,ATP7A,VAC14,SERGEF,WHAMM,TUBA4A,ZHX2,TMEM94,ACER3,ACHE,ITGAM,ANKRD11,IL17RD,NDRG1,TSFM,CA11,FXN,TREM2,EXTL3,BRDT,IF…
Connective Tissue Disorders, Hereditary Disorder, Organismal Injury and Abnormalities	NUP133,MMP2,LGMN,DNASE1L3,DHODH,CCN2,FCER1G,FRK,GLB1,FTO,PISD,ZNF335,PNPLA3,AMER1,TYROBP,DYNC2I1,RGS2,CEP63,FAN1,KIFC2,DDX59,PLOD1,FBN1,ARHGAP10,COL8A1,TNFRSF11B,NFKB2,ATP7A,VAC14,CWC27,NFIX,A4GALT,CTSC,HSPG2,MR1,RDH10,TMEM94,DCUN1D2,ITGAM,ANKRD11,LOXL3,FBN2,Esrra,C1R,TREM2,TGFBI,FARSA,EXTL3,IFT172,FBLN5,FN1,DCHS1,PLCB3,CDH23,NT5E,WWP2,LTBP2,RAB23,ASPN,COL3A1,EGR1,OSTM1,CTU2,MMP19,TGIF1,APOE,COG4…
Organismal Injury and Abnormalities, Renal and Urological Disease	PBLD,MT-ND5,KIAA1217,MMP2,TNFRSF1A,NDUFB7,SMARCA4,TLR8,FBXW7,AMER1,DNMBP,LRP1,CEP63,GPS2,SPP1,HMCN1,KIFC2,SCRIB,FBN1,NDUFS7,SMARCC2,VPS26C,PTK7,RPS6KC1,EDC4,PRSS35,CRTC1,CWC27,VIT,MASP2,TUBA4A,IFI16,MAP3K4,ANKRD11,SEC31B,ARFGAP2,CCN1,WNT5A,HPSE,PSMD7,EPHA3,TSFM,SECISBP2,R3HDM2,EMB,MAN2A1,AXIN2,NEURL4,ZBTB18,STK11,IGSF10,DCHS1,CD68,ARID5B,CDH23,GRIK3,WWP2,GANC,BST1,PRUNE2,TGFBR3,PLAT,SIGLEC1,MICAL…
Neurological Disease	GDAP2,LRRN1,RUBCN,SATB1,SCN3A,HSPA1A/HSPA1B,LPAR1,Hspa1b,MT-ND5,TNFRSF1A,NDUFB7,GPD1,CCN2,TWSG1,GNAL,DNAJB2,GRN,FBXW7,AFG3L2,AMER1,LRP1,UBAC1,GPS2,SPP1,NFASC,TWNK,TACR1,NDUFS7,TCF4,ATP1A3,CHRM2,VAC14,SERGEF,NFIX,TUBA4A,ACHE,ITGAM,ANKRD11,TMEM106B,NDRG1,CA11,FXN,FXR2,EGLN1,CD68,NTRK3,Rpph1,LAMP2,DGKZ,ADAM22,EGR1,CACNA1A,SGCE,RTN4R,NHLRC1,RAB3A,PARP1,RASD2,MT-TT,SDC4,COQ2,SRPX2,PRICKLE1,HMGCS2,SERF…
Neurological Disease	GDAP2,LRRN1,RUBCN,SATB1,SCN3A,HSPA1A/HSPA1B,LPAR1,Hspa1b,MT-ND5,TNFRSF1A,NDUFB7,GPD1,CCN2,TWSG1,GNAL,DNAJB2,GRN,FBXW7,AFG3L2,AMER1,LRP1,UBAC1,GPS2,SPP1,NFASC,TWNK,TACR1,NDUFS7,TCF4,ATP1A3,CHRM2,VAC14,SERGEF,NFIX,TUBA4A,ACHE,ITGAM,ANKRD11,TMEM106B,NDRG1,CA11,FXN,EGLN1,CD68,NTRK3,Rpph1,LAMP2,DGKZ,ADAM22,EGR1,CACNA1A,SGCE,RTN4R,NHLRC1,RAB3A,PARP1,RASD2,MT-TT,SDC4,COQ2,SRPX2,PRICKLE1,HMGCS2,SERF1A/SE…
Developmental Disorder, Hereditary Disorder, Metabolic Disease, Organismal Injury and Abnormalities	CLN5,NPC1,GM2A,ASAH1,HEXA,GLB1,TFEB,GLA,GRN,GUSB,PSAP,LRP1,CTSA,CDH23,TPP1,ARSA,LIPA,CD14,GFM2,GNS,NHLRC1,PLP1,MIGA2,FUCA1,APOE,HGSNAT
Skeletal and Muscular Disorders	FGFR1,IGFALS,MMP2,EXT1,DHODH,SFRP1,CCN2,FCER1G,ADAMTS2,PORCN,SETD3,AMER1,TYROBP,DYNC2I1,B3GAT3,DDX59,FBN1,COL4A1,ATP1A3,COL8A1,FSTL1,CYP26B1,TIMP2,PRRX1,SKI,FBLN1,CWC27,COL4A2,PRMT7,HSPG2,RDH10,FMOD,PCOLCE,THBS3,HOXA13,WNT5A,SULF2,COL6A1,HNRNPU,LOXL3,CDK10,FBN2,DKK1,SYNM,KLF10,HEXA,SPON1,IFT172,INPP5D,FKBP8,ADAMTS5,ARID5B,DGKZ,CDH23,PAPPA2,PTGS1,RAB23,SLC39A14,COL15A1,COL3A1,TGFBR3,STK25,MMP17,JA…
Developmental Disorder, Hereditary Disorder, Organismal Injury and Abnormalities	SCN3A,EXOC4,NUP133,TNFRSF1A,DHODH,JAK3,CCN2,SMARCA4,FADD,FRK,PORCN,AMER1,SPEG,CEP63,SPP1,ABCC3,KIFC2,RNF20,TWNK,SCRIB,FBN1,ARHGAP10,ATP1A3,SMARCC2,VAC14,ATP7A,CWC27,NFIX,A4GALT,TUBA4A,ZHX2,FYCO1,TMEM94,ANKRD11,IL17RD,WNT5A,TREM2,EXTL3,DHRS3,IFT172,STK11,TSEN2,DCHS1,PDE7B,ARID5B,CDH23,WWP2,OLFM1,TRPM4,WNT7B,TSEN54,TGFBR3,PARP1,CTU2,EXOC3L2,CLUH,TGIF1,CRTAP,BGLAP,FGFR1,DMPK,EXT1,PARD3,ERC1,LMOD3,GM…
Organismal Survival	PCDHGC3,CCN2,SMARCA4,FADD,GNAL,PORCN,FBXW7,AMER1,PGP,SPEG,TWNK,SCRIB,FBN1,ATP1A3,HDAC3,SMARCC2,WDR55,Anp32e,VAC14,SMARCD3,SORBS2,MAP3K4,POU2F2,SARM1,CCN1,SULF2,CELSR3,FXN,SECISBP2,DHRS3,VTI1A,EGLN1,DCHS1,SAFB,TRPM4,PLAT,CACNA1A,ZBTB17,PLEKHA4,ARID4A,RAB3A,PARP1,SLC4A4,CLUH,MYO18A,SNAI3,Zfp949,THOC5,PPP5C,EXT1,PARD3,ERC1,ZFAT,TLR4,PALLD,RNF31,ACD,STUB1,SCLY,COL4A1,MGP,ALDH7A1,PICALM,CCND1,NLE1,HOX…
Organismal Survival	PCDHGC3,CCN2,SMARCA4,FADD,GNAL,PORCN,FBXW7,AMER1,PGP,SPEG,TWNK,SCRIB,FBN1,ATP1A3,HDAC3,SMARCC2,WDR55,Anp32e,VAC14,SMARCD3,SORBS2,MAP3K4,POU2F2,SARM1,CCN1,SULF2,CELSR3,FXN,SECISBP2,DHRS3,VTI1A,EGLN1,DCHS1,SAFB,TRPM4,PLAT,CACNA1A,ZBTB17,PLEKHA4,ARID4A,RAB3A,PARP1,SLC4A4,CLUH,MYO18A,SNAI3,Zfp949,THOC5,PPP5C,EXT1,PARD3,ERC1,ZFAT,TLR4,PALLD,RNF31,ACD,STUB1,SCLY,COL4A1,MGP,ALDH7A1,PICALM,CCND1,NLE1,HOX…
Developmental Disorder	SATB1,LPAR1,IGFALS,MMP2,SFRP1,CCN2,FADD,TWSG1,FTO,WWOX,PISD,SCYL1,FBXW7,RABGEF1,PGP,TYROBP,DYNC2I1,LRP1,CEP63,ARID3B,FBN1,TCF4,PTK2,CHRM2,PRRX1,FZD9,TNFRSF11B,NFKB2,CWC27,A4GALT,HSPG2,RDH10,ITGA5,WNT5A,SULF2,NDRG1,PITPNA,TREM2,DMRTA2,B4GALT1,TGFBI,E2F4,DHRS3,IFT172,FN1,STK11,DCHS1,PLCB3,IGFBP3,ARID5B,PAPPA2,WWP2,SYNJ1,PTGS1,HFE,RPS6KB2,SLC39A14,LRRC8A,MACROH2A1,GLIS3,STIM2,EGR1,PLAT,ZBTB17,PTPRJ,…

## Sheet: Supplemental Table S4
Upstream Regulator	p-value of overlap
MIR17HG	1.8e-05
let-7a-5p (and other miRNAs w/seed GAGGUAG)	2.78e-05
miR-29b-3p (and other miRNAs w/seed AGCACCA)	3.13e-05
miR-155-5p (miRNAs w/seed UAAUGCU)	0.000102
miR-335-3p (miRNAs w/seed UUUUCAU)	0.000132
miR-338-3p (miRNAs w/seed CCAGCAU)	0.00022
mir-223	0.000567
miR-30c-5p (and other miRNAs w/seed GUAAACA)	0.00142
mir-29	0.00541
mir-210	0.00541
let-7	0.00592
miR-193a-3p (and other miRNAs w/seed ACUGGCC)	0.00667
miR-219a-5p (and other miRNAs w/seed GAUUGUC)	0.00699
miR-18a-5p (and other miRNAs w/seed AAGGUGC)	0.00716
miR-451a (and other miRNAs w/seed AACCGUU)	0.00942
miR-486-5p (and other miRNAs w/seed CCUGUAC)	0.0111
mir-486	0.0139
miR-450a-5p (and other miRNAs w/seed UUUGCGA)	0.0157
Mir200	0.0171
miR-19b-3p (and other miRNAs w/seed GUGCAAA)	0.025
miR-146a-5p (and other miRNAs w/seed GAGAACU)	0.0302
mir-32	0.0302
mir-154	0.0406
mir-17	0.0442
mir-183	0.0459
MIR3662	0.0478
MIR4269	0.0478
miR-431-3p (miRNAs w/seed AGGUCGU)	0.0478
mir-143	0.0486

## Sheet: Supplemental Table S5
CCLE data for 6 osteosarcoma cell lines
ARID1A log2 (TPM+1) - highest to lowest
1 - U2-OS = 5.48
2 - SJSA1 = 5.45
3 - G29CLONEA141B1 = 5.04
4 - HOS = 4.99
5 - MG63 = 4.85
6 - 143B = 4.15
